# Supplementary material for: Overlapping Mechanisms of Peripheral Nerve Regeneration and Angiogenesis Following Sciatic Nerve Transection
Source: Front Cell Neurosci. 2017 Oct 11;11:323. doi: 10.3389/fncel.2017.00323 (PMC5649188; doi:10.3389/fncel.2017.00323)
Supplement: DATA S1 — The differential gene expression profile following sciatic nerve transection. [file Data_Sheet_1.XLS]

## Sheet: 1d_SN Vs 0d_SN 
ProbeName	p-value	FCAbsolute	regulation	[0d_SN_1](normalized)	[0d_SN_2](normalized)	[0d_SN_3](normalized)	[14d_SN_1](normalized)	[14d_SN_2](normalized)	[14d_SN_3](normalized)	[1d_SN_1](normalized)	[1d_SN_2](normalized)	[1d_SN_3](normalized)	[4d_SN_1](normalized)	[4d_SN_2](normalized)	[4d_SN_3](normalized)	[7d_SN_1](normalized)	[7d_SN_2](normalized)	[7d_SN_3](normalized)	GeneSymbol	Description	GenbankAccession	EntrezGene	GO(Avadis)	UniGene
A_43_P15961	2.07e-06	152.429	up	4.95451	5.01964	5.34038	6.8401	7.73353	7.52855	12.352	12.1353	12.5832	10.9104	10.8939	10.7086	8.73308	8.6149	8.21729	Rbclca2	Rattus norvegicus calcium-activated chloride channel (Rbclca2), mRNA [NM_001077356]	NM_001077356	499721	GO:0006412|GO:0005506|GO:0042586	Rn.26573
A_43_P14894	1.24e-05	150.362	up	5.41594	4.63178	4.65187	7.12633	6.10833	6.69569	12.3016	12.1204	11.9744	9.00179	9.37857	9.01309	7.83464	7.87149	8.07587	Nppb	Rattus norvegicus natriuretic peptide precursor type B (Nppb), mRNA [NM_031545]	NM_031545	25105	GO:0006954|GO:0007166|GO:0007507|GO:0007589|GO:0008217|GO:0016525|GO:0030146|GO:0030147|GO:0030308|GO:0042312|GO:0043114|GO:0050880|GO:0005179|GO:0008613|GO:0005576|GO:0005615	Rn.3835
A_42_P693096	4.97e-06	95.6292	up	5.17886	5.84293	5.62664	10.1659	10.2648	10.7934	12.058	12.1713	12.1572	12.9872	13.2612	13.2276	12.0667	12.2741	12.1052	AI454457	AI454457 UI-R-C2p-qo-c-06-0-UI.s1 UI-R-C2p Rattus norvegicus cDNA clone UI-R-C2p-qo-c-06-0-UI 3', mRNA sequence [AI454457]	AI454457			Rn.35278
A_44_P233786	5.8e-06	88.9765	up	5.32329	5.2917	5.90763	6.15499	6.55047	6.62627	11.9913	12.0395	11.9179	8.87287	9.0933	8.95574	7.67643	7.23668	7.55063	Vgf	Rattus norvegicus VGF nerve growth factor inducible (Vgf), mRNA [NM_030997]	NM_030997	29461	GO:0001541|GO:0006091|GO:0019953|GO:0030182|GO:0005184|GO:0008083|GO:0005576	Rn.9704
A_44_P311364	4.08e-05	86.1311	up	4.41275	4.23144	5.12005	6.03663	6.72293	5.92481	11.0819	10.6638	11.3039	9.54017	9.64973	9.4725	7.38095	7.29537	7.20995	Clca2	Rattus norvegicus chloride channel calcium activated 2 (Clca2), mRNA [NM_001013202]	NM_001013202	362052		Rn.93762
A_44_P396842	6.63e-06	85.0161	up	4.78087	5.46915	5.29788	8.55023	8.97044	8.60657	11.5634	11.5758	11.6377	9.9142	10.1547	10.0649	9.6263	9.29321	9.4517	Ucn2	Rattus norvegicus urocortin 2 (Ucn2), mRNA [NM_133385]	NM_133385	170896	GO:0006171|GO:0006950|GO:0007586|GO:0008283|GO:0042246|GO:0001664|GO:0005179|GO:0005576	Rn.212744
A_44_P332790	7.46e-05	83.8227	up	3.52071	2.42218	2.3409	7.65007	5.82522	7.06602	9.09104	9.18815	9.1724	8.45476	8.83596	8.86818	8.59148	9.0044	8.4969	Trh	Rattus norvegicus thyrotropin releasing hormone (Trh), mRNA [NM_013046]	NM_013046	25569	GO:0001666|GO:0007165|GO:0007267|GO:0007628|GO:0009409|GO:0009749|GO:0009755|GO:0042755|GO:0045471|GO:0051412|GO:0005179|GO:0005184|GO:0005515|GO:0008437|GO:0005576|GO:0005615|GO:0005625|GO:0005634|GO:0005737|GO:0005886|GO:0030141	Rn.22
A_44_P377266	2.42e-06	77.9854	up	2.18066	2.3314	2.22706	6.51721	6.66646	6.93576	8.80297	8.2766	8.51494	8.12727	8.27632	7.98494	7.7658	8.27206	7.95333	Oldlr1	Rattus norvegicus oxidized low density lipoprotein (lectin-like) receptor 1 (Oldlr1), mRNA [NM_133306]	NM_133306	140914	GO:0006508|GO:0006954|GO:0006955|GO:0007155|GO:0007159|GO:0008015|GO:0008219|GO:0042157|GO:0042542|GO:0004872|GO:0005041|GO:0005515|GO:0005529|GO:0005624|GO:0005887|GO:0016020|GO:0016021|GO:0019897	Rn.87449
A_44_P448431	2.13e-05	50.4834	up	5.52507	5.17448	5.58855	9.88777	9.37759	9.78455	11.4686	10.7441	11.0486	11.3187	11.4905	11.8942	11.2676	11.308	10.9037	Cd8a	Rattus norvegicus CD8 antigen, alpha chain (Cd8a), mRNA [NM_031538]	NM_031538	24930	GO:0006954|GO:0006955|GO:0006968|GO:0007166|GO:0007169|GO:0042110|GO:0045065|GO:0050850|GO:0005515|GO:0015026|GO:0042288|GO:0009897|GO:0009986|GO:0016020|GO:0016021|GO:0042101	Rn.10306
A_44_P620927	0.00123698	47.5057	up	3.76312	2.07778	2.02679	5.81619	5.01368	4.63646	8.81579	7.51254	8.24945	5.43304	5.59153	6.16264	4.74131	5.18465	5.29637	Clecsf9	Rattus norvegicus macrophage-inducible C-type lectin (Clecsf9), mRNA [NM_001005897]	NM_001005897	450223	GO:0006955|GO:0007157|GO:0005529|GO:0016020|GO:0016021	Rn.127512
A_42_P693821	1.22e-05	46.3115	up	7.9761	7.43324	7.29854	9.21105	9.67633	9.00074	13.1566	13.053	13.0981	12.4088	12.7209	12.6318	10.8799	10.7453	10.9552	Fosl1	Rattus norvegicus fos-like antigen 1 (Fosl1), mRNA [NM_012953]	NM_012953	25445	GO:0006355|GO:0006357|GO:0006935|GO:0006968|GO:0008284|GO:0009615|GO:0046022|GO:0003677|GO:0003700|GO:0016563|GO:0046983|GO:0005634	Rn.11306
A_44_P371339	7.72e-05	46.2914	up	2.19363	2.1658	3.09846	5.7476	5.01456	5.55373	7.82913	8.27105	7.95573	7.14394	6.72363	7.04893	6.11042	7.13457	6.87594	Il6	Rattus norvegicus interleukin 6 (Il6), mRNA [NM_012589]	NM_012589	24498	GO:0001781|GO:0006953|GO:0006955|GO:0009612|GO:0043066|GO:0045079|GO:0045188|GO:0045630|GO:0046427|GO:0005125|GO:0005138|GO:0005515|GO:0005576|GO:0005615	Rn.9873
A_44_P529645	2.39e-05	43.598	up	4.14762	3.63508	3.62613	4.58533	4.23623	4.09779	9.51563	8.92543	9.30633	6.92557	7.05796	7.59554	5.51912	5.81354	5.28511	RGD1565374_predicted	AGENCOURT_31557767 NIH_MGC_270 Rattus norvegicus cDNA clone IMAGE:7444616 5', mRNA sequence [CV121484]		498128		Rn.211838
A_43_P11672	9.09e-05	41.4128	up	7.22364	7.71829	6.61253	10.6565	9.56628	10.4195	12.3429	12.6814	12.6461	11.9336	12.2073	12.5501	11.7517	11.8167	11.9553	Il1rl1	Rattus norvegicus interleukin 1 receptor-like 1 (Il1rl1), mRNA [NM_013037]	NM_013037	25556	GO:0006306|GO:0006955|GO:0007165|GO:0003677|GO:0004888|GO:0004908|GO:0005057|GO:0005515|GO:0008170|GO:0005615|GO:0009986|GO:0016020|GO:0016021	Rn.10072
A_43_P15819	4.96e-06	40.2625	up	2.93219	3.3408	3.30946	4.06808	3.36032	4.0397	8.54747	8.67473	8.35435	5.5442	5.62504	5.778	5.6901	5.85734	5.49197	Prss22_predicted	Rattus norvegicus similar to serine protease (LOC302971), mRNA [XM_220222]		302971	GO:0005615	Rn.137172
A_44_P247281	9.99e-06	40.2101	up	7.46606	6.98375	7.04309	9.61698	10.0376	10.1095	12.2979	12.4801	12.7033	10.984	10.975	11.1344	10.9171	10.9124	10.7119	AI043862	AI043862 UI-R-C0-jm-g-02-0-UI.s1 UI-R-C0 Rattus norvegicus cDNA clone UI-R-C0-jm-g-02-0-UI 3', mRNA sequence [AI043862]	AI043862			Rn.3130
A_44_P110120	6.46e-05	36.6227	up	9.12904	8.7734	9.15776	12.2159	10.9334	11.8575	14.7581	13.9088	13.9773	11.568	12.251	12.7337	11.7548	12.1247	12.0306	RGD1563818_predicted	PREDICTED: Rattus norvegicus similar to secretory leukocyte protease inhibitor (predicted) (RGD1563818_predicted), mRNA [XM_215940]	XM_215940	296356		Rn.144851
A_44_P1055780	4.91e-05	34.7635	up	8.21925	8.05521	8.05111	9.35378	9.45457	9.05406	13.2475	12.7518	13.6848	8.51112	9.01097	9.0687	8.44459	8.80328	9.10394	S100a8	Rattus norvegicus S100 calcium binding protein A8 (calgranulin A) (S100a8), mRNA [NM_053822]	NM_053822	116547	GO:0006935|GO:0006954|GO:0005509|GO:0005615	Rn.31839
A_44_P372261	7.43e-05	33.9035	up	10.1761	9.60654	10.0129	13.4688	12.0407	13.1319	15.5082	14.6812	14.8562	12.7534	13.2503	14.0822	13.04	13.3699	13.136	Slpi	Rattus norvegicus secretory leukocyte peptidase inhibitor (Slpi), mRNA [NM_053372]	NM_053372	84386	GO:0008233|GO:0005615	Rn.18560
A_44_P163242	2.73e-06	32.9662	up	6.65179	6.61095	6.25914	10.6685	10.5647	10.9255	11.519	11.5008	11.6308	10.9593	11.1928	11.0187	10.8227	10.911	11.0476	Tacstd1	Rattus norvegicus tumor-associated calcium signal transducer 1 (Tacstd1), mRNA [NM_138541]	NM_138541	171577	GO:0005615|GO:0005886|GO:0016021	Rn.106481
A_44_P321009	0.00112038	31.4813	down	6.70181	8.41139	6.65153	2.73902	3.61549	2.46432	2.28164	2.03242	2.52139	2.20379	2.08685	2.05055	2.0334	2.05388	2.0366	Cyp1a1	Rattus norvegicus cytochrome P450, family 1, subfamily a, polypeptide 1 (Cyp1a1), mRNA [NM_012540]	NM_012540	24296	GO:0006118|GO:0018894|GO:0004497|GO:0005506|GO:0016712|GO:0019825|GO:0020037|GO:0046872|GO:0005615|GO:0005792|GO:0016020	Rn.10352
A_44_P276538	0.000262	31.0653	up	5.28607	4.38652	5.07187	8.88558	8.89422	8.6583	10.3438	9.30366	9.96874	10.0586	10.1406	10.5338	10.2076	10.0243	9.66204	Gp49b	Rattus norvegicus glycoprotein 49b (Gp49b), mRNA [NM_001013894]	NM_001013894	292594		Rn.24628
A_44_P372254	6.06e-05	30.8841	up	11.7414	10.9977	11.5342	15.0562	13.6696	14.8792	16.7154	16.1734	16.2309	14.2285	14.6885	15.3285	14.511	14.8091	14.6282	Slpi	Rattus norvegicus secretory leukocyte peptidase inhibitor (Slpi), mRNA [NM_053372]	NM_053372	84386	GO:0008233|GO:0005615	Rn.18560
A_43_P11985	0.00460817	29.15	up	3.17693	4.15964	2.14265	6.0257	5.57051	6.39162	6.80122	8.7985	8.47577	5.63583	6.32455	6.82507	5.37091	5.97133	5.3714	Ccl20	Rattus norvegicus chemokine (C-C motif) ligand 20 (Ccl20), mRNA [NM_019233]	NM_019233	29538	GO:0006935|GO:0006954|GO:0006955|GO:0042466|GO:0005125|GO:0005515|GO:0008009|GO:0005576|GO:0005615	Rn.10722
A_44_P247286	1.11e-05	28.7812	up	12.2506	12.0398	11.6678	14.5202	14.8742	14.7278	16.726	16.8636	16.9098	15.5842	15.6552	15.6277	15.408	15.3559	15.2756	Cxcl14	Rattus norvegicus chemokine (C-X-C motif) ligand 14 (Cxcl14), mRNA [NM_001013137]	NM_001013137	306748	GO:0006935|GO:0006954|GO:0006955|GO:0007165|GO:0007267|GO:0008009|GO:0005576|GO:0005615	Rn.3130
A_44_P477819	2.01e-05	28.7072	up	6.1306	6.68749	6.44836	8.44839	7.93875	7.75663	11.0769	11.2025	11.5171	9.12465	9.50908	9.54088	8.74419	8.79655	9.0583	Nrg1	Rattus norvegicus neuregulin 1 (Nrg1), mRNA [NM_031588]	NM_031588	112400	GO:0000165|GO:0000902|GO:0007399|GO:0007416|GO:0007422|GO:0007507|GO:0007517|GO:0007626|GO:0008217|GO:0009790|GO:0010001|GO:0015758|GO:0016477|GO:0016481|GO:0030154|GO:0042552|GO:0045213|GO:0045595|GO:0045860|GO:0046579|GO:0003712|GO:0005102|GO:0005176|GO:0008083|GO:0030297|GO:0030971|GO:0043125|GO:0005576|GO:0005737|GO:0005886|GO:0005887|GO:0016020|GO:0016021|GO:0045202	Rn.37438
A_44_P555271	0.000151	28.4151	up	1.91603	1.9387	1.92888	10.9943	9.72816	8.5051	7.43775	6.50707	6.32455	8.28049	8.66587	8.85157	9.1427	9.18309	8.396	Mmp12	Rattus norvegicus matrix metallopeptidase 12 (Mmp12), mRNA [NM_053963]	NM_053963	117033	GO:0000270|GO:0006508|GO:0042221|GO:0042493|GO:0050679|GO:0004234|GO:0005509|GO:0008133|GO:0008270|GO:0005578|GO:0005615	Rn.33193
A_44_P487788	1.1e-06	27.0867	up	2.03326	2.13502	2.09643	2.00968	1.98806	2.65117	6.84743	7.01054	6.6853	2.44753	1.98536	1.94708	2.24295	1.97167	1.95599	RGD1305627_predicted	PREDICTED: Rattus norvegicus hypothetical LOC314467 (predicted) (RGD1305627_predicted), mRNA [XM_234558]	XM_234558	314467		Rn.22347
A_44_P1004757	7.28e-05	25.7915	up	5.94755	6.53438	5.70423	6.06302	5.47111	5.89666	10.9892	10.7201	10.5434	7.5797	7.67669	8.19598	7.22111	7.29878	7.17731	Serpinb10	Rattus norvegicus serine (or cysteine) peptidase inhibitor, clade B (ovalbumin), member 10 (Serpinb10), mRNA [NM_153733]	NM_153733	266775	GO:0045861|GO:0004867|GO:0005515|GO:0030414	Rn.59484
A_44_P470619	3.23e-06	25.0296	up	2.03006	2.04899	2.05814	5.18725	5.77719	5.36915	6.89068	6.72438	6.45883	6.2021	6.36146	5.32296	5.10338	5.14156	4.82379	Srxn1	Rattus norvegicus sulfiredoxin 1 homolog (S. cerevisiae) (Srxn1), mRNA [NM_001047858]	NM_001047858	296271		Rn.2835
A_44_P183638	0.00114386	24.6128	up	4.16105	2.79748	2.71017	6.4508	6.07791	5.66681	8.36919	7.33993	7.82359	7.85976	7.96318	7.78528	6.67522	6.20076	6.35134	Pirb	Rattus norvegicus paired-Ig-like receptor B (Pirb), mRNA [NM_031713]	NM_031713	65146	GO:0001782|GO:0019221|GO:0019724|GO:0043011|GO:0004872|GO:0016021	Rn.207196
A_44_P426974	0.000105	24.4566	down	8.63274	9.13632	8.20809	6.72776	5.76457	5.9756	4.09669	4.25254	3.79145	3.85235	4.07651	5.61991	5.02506	5.30189	5.76279	Kera_predicted	PREDICTED: Rattus norvegicus keratocan (predicted) (Kera_predicted), mRNA [XM_235082]		314771	GO:0008150|GO:0003674|GO:0005575|GO:0005578|GO:0005615	Rn.162934
A_44_P515197	0.000129	24.3455	up	5.99675	5.5289	6.10295	6.15076	6.30848	6.42756	10.984	10.1015	10.3599	6.44953	6.84534	7.73639	7.07376	6.92085	6.45029	Cxcl2	Rattus norvegicus chemokine (C-X-C motif) ligand 2 (Cxcl2), mRNA [NM_053647]	NM_053647	114105	GO:0006935|GO:0006954|GO:0006955|GO:0007186|GO:0030593|GO:0030595|GO:0008009|GO:0005576|GO:0005615|GO:0005625	Rn.10230
A_44_P157314	0.000274	24.297	up	8.54362	8.66244	7.89123	10.2479	9.60759	10.0198	13.5036	12.4721	12.9297	11.0293	11.2746	11.7015	10.3984	10.4417	10.2533	BF558825	BF558825 UI-R-A1-du-g-03-0-UI.r1 UI-R-A1 Rattus norvegicus cDNA clone UI-R-A1-du-g-03-0-UI 5', mRNA sequence [BF558825]	BF558825
A_44_P292547	1.12e-11	23.9389	up	1.9561	1.94797	1.94718	4.79056	5.82638	4.71852	6.53048	6.5401	6.52454	6.0804	6.24382	5.25872	6.09601	5.85863	5.79362	Olr463_predicted	Rattus norvegicus olfactory receptor 463 (predicted) (Olr463_predicted), mRNA [NM_001000934]	NM_001000934	405255	GO:0007186|GO:0050911|GO:0004984|GO:0016021	Rn.142972
A_44_P363116	3.72e-05	23.5237	up	5.44304	5.9818	6.00015	6.80735	7.15138	5.59598	10.1695	10.2953	10.6283	6.77958	7.04508	6.87124	6.78376	6.42137	6.02654	Gm1960	Rattus norvegicus gene model 1960, (NCBI) (Gm1960), mRNA [NM_138522]	NM_138522	171551	GO:0006935|GO:0006954|GO:0006955|GO:0030593|GO:0008009|GO:0005576|GO:0005615	Rn.10525
A_44_P292529	0.000295	22.8456	up	2.16212	2.27366	2.19648	2.17128	3.2022	4.86763	6.31674	6.37076	7.4863	2.08143	3.38013	2.11293	3.70745	3.90624	3.61976	Olr175_predicted	Rattus norvegicus olfactory receptor 175 (predicted) (Olr175_predicted), mRNA [NM_001001029]	NM_001001029	405915	GO:0007186|GO:0050911|GO:0004984|GO:0016021	Rn.141831
A_44_P151156	0.000256	22.6945	up	1.91309	1.92275	1.91797	6.74764	6.63122	6.07652	5.86086	7.11545	6.29031	7.60818	7.29295	8.17757	8.12163	7.7021	8.40541	Kng1	Rattus norvegicus kininogen 1 (Kng1), mRNA [NM_012696]	NM_012696	24903	GO:0001938|GO:0006954|GO:0007596|GO:0042130|GO:0042311|GO:0043407|GO:0043410|GO:0045861|GO:0048146|GO:0050672|GO:0004869|GO:0005615|GO:0005792|GO:0043204	Rn.128333
A_44_P494047	7.38e-06	21.8852	up	2.09324	1.87084	2.01454	6.19368	5.00291	7.69473	6.5368	6.61579	6.1817	6.3705	6.25941	5.16213	6.01197	5.92831	5.91239	Olr252_predicted	Rattus norvegicus olfactory receptor 252 (predicted) (Olr252_predicted), mRNA [NM_001000219]	NM_001000219	293398	GO:0007186|GO:0050911|GO:0004984|GO:0016021	Rn.141775
A_44_P318318	0.000153	21.8359	up	4.34391	4.96286	5.29477	7.61098	6.93367	5.84736	9.43703	9.50297	9.00743	6.0889	6.06273	6.44156	7.03085	7.42272	7.42071	Mmp3	Rattus norvegicus matrix metallopeptidase 3 (Mmp3), mRNA [NM_133523]	NM_133523	171045	GO:0000270|GO:0006508|GO:0030574|GO:0004248|GO:0005509|GO:0008270|GO:0005578|GO:0005615	Rn.32086
A_44_P1055774	1.15e-05	21.7332	up	1.96373	2.01757	1.97674	4.03121	3.98415	3.50444	6.1038	6.5368	6.64293	5.82887	5.46763	5.31168	4.49025	4.7547	4.83166	AA923925	AA923925 UI-R-E0-cw-e-04-0-UI.s2 UI-R-E0 Rattus norvegicus cDNA clone UI-R-E0-cw-e-04-0-UI 3' similar to gi [AA923925]	AA923925			Rn.199184
A_44_P485051	3.37e-05	21.4785	up	3.96131	3.43263	4.09512	7.90057	6.65623	7.3357	8.4025	8.21386	8.14716	8.28228	8.56268	8.96549	8.63547	9.06273	8.59788	RGD1310401_predicted	PREDICTED: Rattus norvegicus similar to Myeloid cell surface antigen CD33 precursor (gp67) (Siglec-3) (predicted) (RGD1310401_predicted), mRNA [XM_341866]		361584	GO:0016021	Rn.16242
A_44_P353618	0.000503	21.0719	up	8.77471	8.79198	7.92545	9.36613	9.34644	8.97334	13.0948	12.2726	13.3165	9.09545	9.39758	9.44291	8.91448	9.10778	9.67131	S100a9	Rattus norvegicus S100 calcium binding protein A9 (calgranulin B) (S100a9), mRNA [NM_053587]	NM_053587	94195	GO:0006954|GO:0007267|GO:0030595|GO:0031532|GO:0045113|GO:0004871|GO:0005509|GO:0005615	Rn.6703
A_44_P273839	0.000718	20.7902	up	3.25427	4.0917	3.88849	8.41889	9.13578	8.29649	8.64752	8.3655	7.35494	6.75004	7.77329	7.60239	6.95276	7.57251	8.18965	Reg3g	Rattus norvegicus regenerating islet-derived 3 gamma (Reg3g), mRNA [NM_173097]	NM_173097	24620	GO:0006953|GO:0006954|GO:0005529|GO:0005615	Rn.9729
A_44_P674704	0.000207	20.7413	up	5.21045	4.91197	4.58062	6.23139	6.0375	5.46264	9.35583	8.74557	9.72495	5.00637	5.37032	5.52925	5.39281	5.43212	5.95255	S100a8	UI-R-FS1-cqk-h-23-0-UI.s1 UI-R-FS1 Rattus norvegicus cDNA clone UI-R-FS1-cqk-h-23-0-UI 3', mRNA sequence [CA507495]	CA507495	116547	GO:0006935|GO:0006954|GO:0005509|GO:0005615	Rn.31839
A_44_P340261	0.000482	20.3564	up	3.24894	2.01748	2.00221	6.33092	6.52028	5.65982	6.89613	6.72621	6.68853	8.46262	8.76587	9.01592	8.00749	7.77195	7.4117	RGD1305807	Rattus norvegicus hypothetical LOC298077 (RGD1305807), mRNA [NM_001025276]	NM_001025276	298077		Rn.18576
A_44_P501112	8.92e-05	20.1956	up	4.64954	5.09788	4.58162	7.29425	7.85736	6.47349	9.36915	8.68036	9.28745	9.24608	8.85946	8.8297	9.07311	9.44781	9.48993	Mmp9	Rattus norvegicus matrix metallopeptidase 9 (Mmp9), mRNA [NM_031055]	NM_031055	81687	GO:0000270|GO:0001501|GO:0001503|GO:0006508|GO:0006979|GO:0016049|GO:0030198|GO:0030225|GO:0030574|GO:0042493|GO:0043065|GO:0004222|GO:0004229|GO:0005509|GO:0005518|GO:0008133|GO:0008233|GO:0008237|GO:0008270|GO:0005578|GO:0005615	Rn.10209
A_42_P791677	3.96e-06	19.8453	up	2.47677	2.22123	2.16987	4.77876	4.11819	4.37216	6.60327	6.734	6.46278	5.72023	6.08011	5.95428	5.02027	4.81383	5.07644	Areg	Rattus norvegicus amphiregulin (Areg), mRNA [NM_017123]	NM_017123	29183	GO:0007173|GO:0007417|GO:0008284|GO:0042327|GO:0045668|GO:0005125|GO:0005154|GO:0008083|GO:0005615|GO:0016020|GO:0016021	Rn.10568
A_44_P462661	0.000124	19.4018	up	9.12414	9.36887	8.85733	12.0607	11.498	12.1778	13.8913	13.2014	13.0919	12.2182	12.4509	12.8844	12.4173	12.5214	12.0446	Il1rn	Rattus norvegicus interleukin 1 receptor antagonist (Il1rn), mRNA [NM_022194]	NM_022194	60582	GO:0006629|GO:0006954|GO:0006955|GO:0009968|GO:0030073|GO:0005150|GO:0005152|GO:0005515|GO:0005576	Rn.162640
A_44_P674708	0.0061409	19.1131	up	3.5887	4.4626	1.95744	4.08151	4.51434	3.8616	7.74567	6.95933	8.07321	4.02785	4.04256	4.51123	3.95949	3.98621	4.42986	S100a8	UI-R-FS1-cqk-h-23-0-UI.s1 UI-R-FS1 Rattus norvegicus cDNA clone UI-R-FS1-cqk-h-23-0-UI 3', mRNA sequence [CA507495]	CA507495	116547	GO:0006935|GO:0006954|GO:0005509|GO:0005615	Rn.31839
A_44_P475320	0.00427622	18.8683	up	1.91166	4.12273	3.53759	4.6512	4.71101	5.45189	6.91449	7.42646	7.9447	5.24197	5.30854	5.02374	5.49798	5.30343	5.81217	Olr1589_predicted	Rattus norvegicus olfactory receptor 1589 (predicted) (Olr1589_predicted), mRNA [NM_001000083]	NM_001000083	289251	GO:0007186|GO:0050911|GO:0004984|GO:0016021	Rn.142339
A_44_P417351	0.000266	18.8417	up	3.01062	1.93554	2.00259	4.26823	4.4025	5.17711	6.61095	6.48796	6.55742	5.4001	5.56357	4.94334	5.36138	5.06061	5.25046	ENSRNOT00000052112	PREDICTED: Rattus norvegicus similar to Fructose-bisphosphate aldolase A (Muscle-type aldolase) (LOC688539), mRNA [XM_001067330]
A_44_P331102	0.00116142	18.7688	up	2.32213	3.32981	2.38662	2.12867	2.14939	2.21472	6.20102	6.96727	7.56106	3.75784	4.08899	2.1241	2.14126	2.16157	2.10429	A_44_P331102
A_43_P11472	0.000136	18.7615	up	9.74837	9.89792	9.41395	10.9053	10.4394	10.5184	14.0079	13.4325	14.3089	12.5333	13.0536	13.0792	11.5845	11.4455	11.4922	Hmox1	Rattus norvegicus heme oxygenase (decycling) 1 (Hmox1), mRNA [NM_012580]	NM_012580	24451	GO:0001525|GO:0001666|GO:0006644|GO:0006788|GO:0006979|GO:0007242|GO:0007264|GO:0008217|GO:0008285|GO:0008630|GO:0042167|GO:0043123|GO:0043305|GO:0043392|GO:0043433|GO:0045768|GO:0050896|GO:0004392|GO:0004630|GO:0004871|GO:0005506|GO:0005515|GO:0016491|GO:0020037|GO:0046872|GO:0005624|GO:0005634|GO:0005730|GO:0005783|GO:0005792|GO:0005829|GO:0005886|GO:0016021|GO:0016599	Rn.3160
A_43_P11861	0.000153	18.5978	up	7.94551	7.42806	7.01238	11.2708	10.3367	11.5054	11.4589	11.928	11.6502	12.4739	12.1813	12.3855	12.3716	12.854	12.6764	Dio3	Rattus norvegicus deiodinase, iodothyronine, type III (Dio3), mRNA [NM_017210]	NM_017210	29475	GO:0040018|GO:0042403|GO:0042404|GO:0042446|GO:0004800|GO:0008430|GO:0016020|GO:0016021	Rn.11237
A_44_P511159	3.59e-06	18.3311	up	2.07022	2.01593	2.03315	4.10618	4.35362	3.28175	6.21469	6.44621	6.04707	4.95731	5.18753	4.55469	4.47853	4.28902	4.22357	A_44_P511159
A_44_P358151	0.000225	18.3146	up	7.16252	6.629	7.4912	9.76611	9.22265	9.5197	10.8767	11.6113	11.3795	9.94375	9.88415	10.4739	10.1024	10.2335	9.84029	Sectm1b	Rattus norvegicus secreted and transmembrane 1B (Sectm1b), mRNA [NM_199082]	NM_199082	287884	GO:0006955|GO:0007498|GO:0043123|GO:0004871|GO:0005125|GO:0005615|GO:0005794|GO:0016021	Rn.25030
A_44_P1047933	2.47e-07	17.9346	up	2.03068	2.11175	2.05473	4.38168	4.44192	3.79894	6.16082	6.19312	6.33723	5.72339	5.34585	4.27683	3.85911	4.35197	4.28103	BF549893	BF549893 UI-R-E0-cp-d-08-0-UI.r1 UI-R-E0 Rattus norvegicus cDNA clone UI-R-E0-cp-d-08-0-UI 5', mRNA sequence [BF549893]	BF549893			Rn.163633
A_44_P476915	0.00276071	17.8765	up	2.02168	1.95777	1.99299	3.05304	7.81794	6.89475	6.45712	7.05948	4.93582	3.27286	1.92362	2.44986	1.99635	6.06354	1.9538	Pdyn	Rattus norvegicus prodynorphin (Pdyn), mRNA [NM_019374]	NM_019374	29190	GO:0006810|GO:0007218|GO:0007268|GO:0046928|GO:0001515|GO:0005215|GO:0005886|GO:0016020	Rn.44471
A_44_P461171	0.0011411	17.8225	up	3.36747	1.8785	1.87395	5.0522	4.83502	5.9462	6.62428	6.45547	6.50707	5.36864	6.13025	5.07	6.06375	5.9025	5.70632	V1rb7	Rattus norvegicus vomeronasal 1 receptor, B7 (V1rb7), mRNA [NM_173112]	NM_173112	286892	GO:0007165|GO:0007186|GO:0007608|GO:0019236|GO:0001584|GO:0004872|GO:0004984|GO:0016503|GO:0016020|GO:0016021	Rn.10227
A_44_P1013006	1.81e-05	17.1588	up	9.42108	9.16306	8.85356	11.3889	10.5096	10.8558	13.164	13.3365	13.2398	11.9179	12.0343	12.1985	11.5665	11.7266	11.6231	Steap1_predicted	PREDICTED: Rattus norvegicus six transmembrane epithelial antigen of the prostate 1 (predicted) (Steap1_predicted), mRNA [XM_216315]		297738	GO:0006118|GO:0005506|GO:0015267|GO:0016491|GO:0050660|GO:0005886|GO:0005887|GO:0005911|GO:0016021	Rn.51773
A_42_P695401	0.000376	16.9054	up	11.9167	11.0331	12.2583	13.5247	12.9364	13.6268	15.892	15.7339	15.8203	13.2568	13.4846	14.1533	13.7641	14.3329	13.9815	Ccl2	Rattus norvegicus chemokine (C-C motif) ligand 2 (Ccl2), mRNA [NM_031530]	NM_031530	24770	GO:0001938|GO:0006468|GO:0006874|GO:0006916|GO:0006935|GO:0006954|GO:0006955|GO:0006959|GO:0007155|GO:0007179|GO:0007187|GO:0007259|GO:0007267|GO:0009617|GO:0009887|GO:0019079|GO:0042466|GO:0048010|GO:0001664|GO:0004672|GO:0005515|GO:0008009|GO:0005576|GO:0005615|GO:0005737	Rn.4772
A_44_P105687	1.5e-05	16.7829	up	2.15811	1.86919	2.05846	4.04811	4.50795	3.08069	6.20793	6.26216	5.82244	4.74646	4.52368	3.01243	4.6512	4.39584	4.46801	XM_343606	Rattus norvegicus similar to alpha 4 collagen IV (LOC363264), mRNA [XM_343606]	XM_343606
A_44_P112890	0.000101	16.6481	up	2.16419	2.18249	2.14184	4.37705	3.73735	3.36201	6.72313	5.84677	6.09048	4.81923	4.73868	5.44641	4.736	5.00291	4.89249	Il1rn	Rattus norvegicus interleukin 1 receptor antagonist (Il1rn), mRNA [NM_022194]	NM_022194	60582	GO:0006629|GO:0006954|GO:0006955|GO:0009968|GO:0030073|GO:0005150|GO:0005152|GO:0005515|GO:0005576	Rn.162640
A_44_P114207	4.89e-05	16.4912	up	6.9851	7.28002	7.31092	10.858	10.4897	11.0274	11.5788	10.9199	11.2082	11.6652	11.9398	12.2562	11.6478	12.0477	11.3481	Hk3	Rattus norvegicus hexokinase 3 (Hk3), mRNA [NM_022179]	NM_022179	25060	GO:0006096|GO:0000166|GO:0004396|GO:0005524|GO:0016301|GO:0016740|GO:0016020	Rn.162179
A_44_P579071	0.000456	16.3471	up	8.11981	8.12596	7.42878	9.66694	8.87842	9.66081	12.302	11.3218	12.1436	9.81549	10.1169	10.9417	10.4165	11.0972	10.4155	TC614795
A_44_P1054324	0.00103292	16.1757	up	3.44078	2.08477	3.2302	5.21646	5.14051	4.68775	6.91861	6.58027	7.30412	4.95092	5.42119	4.55959	4.69971	5.07125	4.89002	Csta_predicted	PREDICTED: Rattus norvegicus cystatin A (stefin A) (predicted) (Csta_predicted), mRNA [XM_213616]		288067	GO:0018149|GO:0030216|GO:0004869|GO:0005198|GO:0030674|GO:0001533|GO:0005622	Rn.23703
A_44_P470794	0.00677997	16.1661	up	3.68103	3.15496	5.69088	3.47798	3.90327	5.77779	8.31138	8.29301	7.96719	3.78997	5.60527	3.35387	5.34799	5.09337	5.10412	Abcg8	Rattus norvegicus ATP-binding cassette, sub-family G (WHITE), member 8 (Abcg8), mRNA [NM_130414]	NM_130414	155192	GO:0006810|GO:0007584|GO:0015918|GO:0016125|GO:0030300|GO:0030301|GO:0042493|GO:0000166|GO:0005524|GO:0015248|GO:0016887|GO:0017127|GO:0016020|GO:0016021|GO:0043190	Rn.161892
A_44_P680689	0.000854	15.879	up	3.20335	1.89525	1.88811	5.07219	4.97822	5.86722	6.34628	6.44156	6.16601	5.76309	5.81619	4.76181	5.71474	5.45253	5.77943	AI235747	AI235747 EST232309 Normalized rat ovary, Bento Soares Rattus sp. cDNA clone ROVCW57 3' end, mRNA sequence [AI235747]	AI235747			Rn.144550
A_44_P388783	0.000763	15.567	up	4.73362	4.40075	4.01867	5.391	5.10838	4.78012	8.98535	7.68475	8.3642	5.96607	6.02878	6.7567	5.38166	5.36384	5.83981	Clec4d	Rattus norvegicus C-type lectin domain family 4, member d (Clec4d), mRNA [NM_001003707]	NM_001003707	362432	GO:0006898|GO:0006955|GO:0004872|GO:0005529|GO:0016020|GO:0016021	Rn.144379
A_44_P213269	0.000302	15.5485	up	2.82913	3.24317	3.83707	5.21193	4.51222	4.77271	7.54664	6.96455	7.27429	5.44662	5.34249	6.00797	6.10107	5.81537	5.3628	Aplra1	Rattus norvegicus antigen presenting cell lectin-like receptor A1 (Aplra1), mRNA [NM_001005896]	NM_001005896	450222	GO:0004872|GO:0005529	Rn.129075
A_44_P946867	0.00133346	15.4363	up	4.46801	5.40875	4.50295	5.00291	5.03043	4.06919	9.12241	7.96775	9.1343	5.93408	5.94935	6.25632	5.44107	5.19894	5.58876	TC625100
A_44_P769724	0.00118089	15.3	up	2.14504	3.64737	3.28534	4.07817	4.55366	3.13319	6.65825	7.12035	7.10552	5.40456	5.4722	2.87793	2.06476	2.08197	2.81877	TC609547	Q8VCP4_MOUSE (Q8VCP4) Cyp2c40 protein, partial (11%) [TC609547]
A_44_P438143	1.72e-05	15.227	up	5.5518	5.73594	5.96982	6.54952	6.7343	6.25746	9.55127	9.59658	9.89539	7.38095	7.73487	7.92156	7.24744	7.08865	7.41932	Nrg1	Rattus norvegicus neuregulin 1 (Nrg1), mRNA [NM_031588]	NM_031588	112400	GO:0000165|GO:0000902|GO:0007399|GO:0007416|GO:0007422|GO:0007507|GO:0007517|GO:0007626|GO:0008217|GO:0009790|GO:0010001|GO:0015758|GO:0016477|GO:0016481|GO:0030154|GO:0042552|GO:0045213|GO:0045595|GO:0045860|GO:0046579|GO:0003712|GO:0005102|GO:0005176|GO:0008083|GO:0030297|GO:0030971|GO:0043125|GO:0005576|GO:0005737|GO:0005886|GO:0005887|GO:0016020|GO:0016021|GO:0045202	Rn.37438
A_44_P524765	0.000912	15.0764	up	2.21238	1.9196	2.11384	3.98907	4.1293	2.46855	5.84064	6.81595	5.33188	4.48251	4.7216	2.80354	4.08672	4.13933	4.08775	Olr1491_predicted	Rattus norvegicus olfactory receptor 1491 (predicted) (Olr1491_predicted), mRNA [NM_001000717]	NM_001000717	404969	GO:0007186|GO:0050911|GO:0004984|GO:0016021	Rn.142088
A_44_P452370	0.00466968	14.8521	up	3.75367	4.02221	2.29405	4.22904	3.55259	4.05462	7.99504	6.53707	7.21561	4.74792	5.21705	5.64134	4.5482	4.35532	4.06808	ENSRNOT00000016254	similar to Serum amyloid A-3 protein precursor (LOC691143), mRNA [Source:RefSeq_dna;Acc:XR_007025] [ENSRNOT00000016254]			GO:0006953|GO:0005576	Rn.9392
A_44_P156361	6.49e-05	14.0747	up	6.69541	6.49986	7.05818	7.34401	7.78034	7.04797	10.6104	10.7961	10.2921	8.68792	8.66612	6.60608	5.26824	5.14861	4.9018	Olr694_predicted	Rattus norvegicus olfactory receptor 694 (predicted) (Olr694_predicted), mRNA [NM_001000357]	NM_001000357	295896	GO:0007186|GO:0050911|GO:0004984|GO:0005529|GO:0016021	Rn.138148
A_43_P13203	3.05e-06	14.0321	up	2.07329	1.90325	2.00798	5.98891	5.29883	5.78878	5.90376	5.88503	5.62772	6.23451	5.33047	5.96219	5.34008	6.13324	5.36384	Expi	Rattus norvegicus extracellular peptidase inhibitor (Expi), mRNA [NM_133537]	NM_133537	171059	GO:0004866	Rn.10437
A_44_P430807	0.000371	13.9695	up	2.04921	2.02079	3.03661	4.59306	4.85816	3.51219	6.17856	6.29668	6.04401	4.99236	5.2533	3.92702	4.87452	4.45092	4.1216	Olr828_predicted	Rattus norvegicus olfactory receptor 828 (predicted) (Olr828_predicted), mRNA [NM_001000991]	NM_001000991	405351	GO:0007186|GO:0050911|GO:0004984|GO:0016021	Rn.143082
A_44_P928825	9.66e-06	13.5851	up	8.62133	8.59075	8.89776	9.72957	9.7921	10.0346	12.467	12.3075	12.6272	11.8218	11.9545	11.9485	11.4676	11.2318	11.3335	RGD1564316_predicted	PREDICTED: Rattus norvegicus similar to scavenger receptor type A SR-A (predicted) (RGD1564316_predicted), mRNA [XM_573919]		498638	GO:0042221|GO:0005829
A_44_P966081	0.00135525	13.2927	up	3.03871	4.53652	4.2732	6.22722	6.32455	4.91197	7.81505	7.70737	7.52372	7.16082	7.29537	4.82769	6.15364	6.00609	5.88558	BF403327	BF403327 UI-R-CA1-biy-e-22-0-UI.s1 UI-R-CA1 Rattus norvegicus cDNA clone UI-R-CA1-biy-e-22-0-UI 3', mRNA sequence [BF403327]	BF403327			Rn.23833
A_44_P458855	5.06e-05	13.2379	up	7.38663	7.37625	6.78174	10.2533	10.3194	9.93986	10.8886	10.873	10.9628	11.7076	11.9344	12.002	11.4984	11.3941	11.6031	Ptprn	Rattus norvegicus protein tyrosine phosphatase, receptor type, N (Ptprn), mRNA [NM_053881]	NM_053881	116660	GO:0006470|GO:0007185|GO:0019221|GO:0019932|GO:0004725|GO:0004872|GO:0005001|GO:0005515|GO:0016791|GO:0005615|GO:0005624|GO:0005886|GO:0005887|GO:0016020|GO:0016021	Rn.11097
A_44_P739541	0.000171	12.9239	up	2.71072	2.79612	2.81467	2.26299	2.28832	2.07042	6.11311	6.28695	6.99734	3.40447	3.78706	4.49327	2.94305	2.16145	2.42781	A_44_P739541
A_44_P135183	0.00422163	12.9209	up	4.57599	4.69944	3.01871	5.27989	4.9143	4.99694	8.2401	7.16549	7.96344	5.54941	5.71041	6.62571	6.00127	6.64159	6.13582	Sell	Rattus norvegicus selectin, lymphocyte (Sell), mRNA [NM_019177]	NM_019177	29259	GO:0006928|GO:0007155|GO:0005515|GO:0005529|GO:0005615|GO:0005886|GO:0005887|GO:0009897|GO:0016020|GO:0016021	Rn.10461
A_44_P631950	6.69e-06	12.919	up	2.07246	1.90045	2.01007	4.60552	4.13458	4.65712	5.76223	5.82453	5.47048	4.80623	5.55347	3.99895	4.93293	5.22257	5.31897	A_44_P631950
A_44_P918939	9.16e-06	12.9142	up	1.95356	1.94698	1.94551	4.34843	4.72701	4.66558	5.37984	5.76034	5.77854	6.09287	5.37916	4.76211	4.11738	4.75611	4.50768	TC591446
A_43_P14495	3.42e-05	12.8641	up	3.09872	2.54441	2.64192	3.41458	3.47618	6.04948	6.53499	6.47164	6.33425	4.87284	4.86598	4.27002	5.80055	5.08576	4.6512	Cark	Rattus norvegicus cardiac ankyrin repeat kinase (Cark), mRNA [NM_181769]	NM_181769	295531	GO:0006468|GO:0000166|GO:0000287|GO:0004672|GO:0004674|GO:0004713|GO:0005524|GO:0016740|GO:0031013|GO:0005634	Rn.3434
A_44_P508189	0.00405632	12.5386	up	1.93686	3.91059	2.23068	4.94178	6.3835	4.56749	6.39137	6.30498	6.32668	5.68179	5.7479	4.77271	5.27772	5.07793	5.51912	Olr300_predicted	Rattus norvegicus olfactory receptor 300 (predicted) (Olr300_predicted), mRNA [NM_001000237]	NM_001000237	293599	GO:0007186|GO:0050911|GO:0004984|GO:0016021	Rn.141737
A_44_P220455	7.68e-05	12.4794	up	5.31232	5.45931	5.25252	7.07008	6.70753	6.76431	9.28928	8.58002	9.07928	8.18679	8.24077	8.55078	7.76836	7.6356	7.73978	Csf3r_predicted	PREDICTED: Rattus norvegicus colony stimulating factor 3 receptor (granulocyte) (predicted) (Csf3r_predicted), mRNA [XM_233514]		298518	GO:0030593|GO:0004896|GO:0005615|GO:0016020|GO:0016021	Rn.214075
A_44_P480042	0.00113298	12.3599	up	3.71996	2.49617	2.46432	4.51258	4.37146	6.34954	6.67568	6.63859	6.24894	3.35387	4.29924	5.15971	5.82401	5.68408	5.61825	Olr903_predicted	Rattus norvegicus olfactory receptor 903 (predicted) (Olr903_predicted), mRNA [NM_001001361]	NM_001001361	288808	GO:0007186|GO:0050911|GO:0004984|GO:0016021	Rn.143396
A_44_P967143	0.00248935	12.2783	up	3.33806	2.02504	2.14844	4.31553	4.56139	3.27145	5.53718	6.13912	6.68936	4.94831	5.18231	3.03397	4.19154	4.20685	3.99104	A_44_P967143
A_44_P1011898	3.02e-05	12.1158	up	2.04157	1.96532	2.01823	1.87136	3.48394	3.06614	5.36218	5.5266	5.9328	5.01431	4.4659	3.48134	3.42207	3.59546	3.00181	Gclm	Rattus norvegicus glutamate cysteine ligase, modifier subunit (Gclm), mRNA [NM_017305]	NM_017305	29739	GO:0006534|GO:0006536|GO:0006750|GO:0006979|GO:0035229|GO:0042493|GO:0050880|GO:0051409|GO:0004357|GO:0016491|GO:0016874|GO:0035226|GO:0046982|GO:0005625|GO:0017109	Rn.2460
A_44_P667125	1.74e-05	11.9733	up	4.74823	4.3729	4.64416	5.28068	5.66657	4.88726	8.02099	8.13682	8.35272	7.48101	7.36355	6.50263	5.7208	6.29	6.25241	A_44_P667125
A_44_P454376	0.00041	11.9434	up	2.66156	2.88387	2.75141	6.47487	6.48362	6.30182	5.98434	6.98934	6.05757	7.52144	7.17885	8.09173	8.01288	7.7284	8.25338	MGC108747	Rattus norvegicus similar to alpha-1 major acute phase protein prepeptide (MGC108747), mRNA [NM_001009628]	NM_001009628	288001	GO:0006953|GO:0042311|GO:0004869	Rn.44576
A_44_P248248	0.00319095	11.9302	up	5.2325	5.32605	6.45003	8.74612	8.047	8.60998	9.69478	8.43171	9.61173	7.08597	7.30122	8.27158	8.2401	8.85591	8.28604	Ptpns1l3_predicted	PREDICTED: Rattus norvegicus protein tyrosine phosphatase, non-receptor type substrate 1-like 3 (predicted) (Ptpns1l3_predicted), mRNA [XM_001067522]	XM_001067522	310213
A_44_P990376	7.1e-05	11.869	up	11.9023	11.5419	11.9066	14.6964	14.8103	14.5381	15.6776	15.0902	15.2904	16.4639	16.5082	16.6621	15.7918	15.5082	15.2695	Gpnmb	Rattus norvegicus glycoprotein (transmembrane) nmb (Gpnmb), mRNA [NM_133298]	NM_133298	113955	GO:0001649|GO:0007155|GO:0008152|GO:0008285|GO:0030282|GO:0005178|GO:0008201|GO:0005887|GO:0016020|GO:0016021|GO:0016023	Rn.13778
A_44_P204412	0.00150217	11.8679	up	3.36248	1.98628	1.98029	4.25685	4.64242	3.50773	6.08494	5.96546	5.98562	5.61537	5.74853	4.96666	4.95766	4.58476	4.67982	AA817878	UI-R-A0-af-b-04-0-UI.s2 UI-R-A0 Rattus norvegicus cDNA clone UI-R-A0-af-b-04-0-UI 3', mRNA sequence [AA817878]	AA817878			Rn.148083
A_44_P778242	9.69e-05	11.8469	up	2.0857	2.16121	2.14553	7.27517	6.21798	5.34008	6.12269	5.35	5.61906	5.39695	5.31262	6.42267	6.22813	5.93732	5.30539	TC625636
A_44_P603503	0.000476	11.784	up	3.7183	2.96541	4.06599	4.52295	5.22898	5.04489	6.98789	7.09845	7.33964	6.86147	6.6339	5.80004	5.65811	5.89243	5.28019	Oxnad1_predicted	PREDICTED: Rattus norvegicus oxidoreductase NAD-binding domain containing 1 (predicted) (Oxnad1_predicted), mRNA [XM_224623]		306270	GO:0006118|GO:0016491	Rn.3785
A_44_P340725	0.00231991	11.7382	down	9.22393	9.0667	7.69048	7.28627	6.89094	7.13324	5.40221	5.10026	4.81923	6.14873	6.3353	7.06807	6.28	6.44953	6.52114	Tnmd	Rattus norvegicus tenomodulin (Tnmd), mRNA [NM_022290]	NM_022290	64104	GO:0009986|GO:0016020|GO:0016021	Rn.26691
A_44_P427124	0.000761	11.6542	up	3.88034	3.59546	3.06477	3.74018	4.23494	4.96797	6.52858	7.07435	7.56598	4.47002	4.90081	2.39719	2.4822	2.41765	2.24552	AA956265	UI-R-E1-fe-h-04-0-UI.s1 UI-R-E1 Rattus norvegicus cDNA clone UI-R-E1-fe-h-04-0-UI 3', mRNA sequence [AA956265]	AA956265			Rn.199200
A_44_P487579	0.00155891	11.6516	up	6.3062	4.73362	5.39751	7.10319	7.33114	6.84062	8.96653	8.92413	9.17403	9.22996	9.20998	8.37784	7.72629	7.89509	7.91679	XM_226089	Rattus norvegicus similar to L-lactate dehydrogenase A chain (LDH-A) (LDH muscle subunit) (LDH-M) (LOC291715), mRNA [XM_226089]	XM_226089
A_44_P365351	4.65e-06	11.6136	up	2.12503	1.90757	2.05441	3.57719	4.36352	3.53928	5.68813	5.60499	5.40714	4.9692	5.13286	4.1457	5.04061	4.90376	4.38448	Olr1346	Rattus norvegicus olfactory receptor 1346 (Olr1346), mRNA [NM_001000520]	NM_001000520	316633	GO:0007165|GO:0007186|GO:0007608|GO:0050896|GO:0050911|GO:0004872|GO:0004984|GO:0016020|GO:0016021	Rn.110764
A_44_P555370	2.49e-05	11.4266	up	6.09307	6.33372	6.60377	7.30412	7.66398	7.52906	9.87974	9.9489	9.7449	8.89276	8.88034	8.26252	8.20912	8.04805	8.03504	A_44_P555370
A_44_P126164	0.000219	11.3309	up	3.89219	3.25266	4.13387	4.26124	4.74101	3.70564	7.14351	7.22555	7.41622	6.56673	6.6206	5.53582	4.79747	5.02913	5.146	RGD1561154_predicted	PREDICTED: Rattus norvegicus similar to heat shock protein 8 (predicted) (RGD1561154_predicted), mRNA [XR_007874]	XR_007874	294046		Rn.195759
A_44_P452245	0.00597616	11.3053	up	8.48412	7.0707	6.24025	9.50967	8.81779	8.86764	10.6688	10.8281	10.7949	9.45457	10.0983	9.78677	9.0514	9.70602	9.62666	Serpine1	Rattus norvegicus serine (or cysteine) peptidase inhibitor, clade E, member 1 (Serpine1), mRNA [NM_012620]	NM_012620	24617	GO:0000302|GO:0007596|GO:0042060|GO:0042246|GO:0042593|GO:0042730|GO:0045765|GO:0045861|GO:0004867|GO:0005515|GO:0008243|GO:0005576|GO:0005615|GO:0005625	Rn.29367
A_44_P454861	4.58e-05	11.2952	up	9.03953	9.07311	9.39758	10.0471	10.5219	10.4167	12.4586	12.5979	12.9467	11.9603	11.7417	10.9091	10.4675	11.0499	10.8062	LOC295698	PREDICTED: Rattus norvegicus similar to heat shock protein 8 (LOC295698), mRNA [XR_005725]	XR_005725	295698		Rn.197746
A_44_P500961	2.04e-05	11.1176	up	3.01828	3.5158	3.30142	4.46425	4.89452	3.36827	6.77216	6.67544	6.8122	5.13717	5.17291	5.21418	5.24361	5.36658	5.36807	Gdnf	Rattus norvegicus glial cell line derived neurotrophic factor (Gdnf), mRNA [NM_019139]	NM_019139	25453	GO:0001656|GO:0001657|GO:0001759|GO:0001941|GO:0006916|GO:0007165|GO:0007169|GO:0007179|GO:0007399|GO:0007422|GO:0008283|GO:0009611|GO:0030182|GO:0030432|GO:0005160|GO:0008083|GO:0030116|GO:0005615	Rn.53970
A_44_P151533	5.17e-07	11.117	up	1.99098	1.99134	1.99009	4.54028	4.42453	3.33772	5.57414	5.45345	5.36889	4.79717	5.08207	3.89109	4.41009	4.25361	3.90948	Olr150_predicted	Rattus norvegicus olfactory receptor 150 (predicted) (Olr150_predicted), mRNA [NM_001000739]	NM_001000739	405001	GO:0007186|GO:0050911|GO:0003676|GO:0004984|GO:0008270|GO:0005622|GO:0016021	Rn.141850
A_44_P123818	1.88e-06	11.0975	up	3.06439	2.83727	2.91035	5.17014	5.39551	4.53562	6.43245	6.47818	6.31786	6.69123	6.35922	5.88999	5.38135	5.74734	5.47522	RGD1565695_predicted	PREDICTED: Rattus norvegicus similar to Aldo-keto reductase family 1, member B8 (predicted) (RGD1565695_predicted), mRNA [XR_009319]	XR_009319	294101		Rn.195757
A_44_P255817	0.000202	11.0909	up	6.84207	7.44036	6.9142	9.65331	9.25126	9.60881	10.8194	10.1778	10.6134	10.3716	10.5675	10.8388	10.397	10.4576	10.0866	RGD1564330_predicted	PREDICTED: Rattus norvegicus similar to PML-RAR alpha-regulated adaptor molecule-1 (predicted) (RGD1564330_predicted), mRNA [XM_343179]		362848	GO:0007229|GO:0008150|GO:0043313|GO:0003674|GO:0005575	Rn.85856
A_44_P385014	0.00860453	11.0299	up	1.90056	3.63076	4.26059	5.14789	5.51707	5.54995	6.68936	6.4955	6.9971	7.15443	6.76831	6.05219	5.44076	5.85944	5.68408	Atad2_predicted	PREDICTED: Rattus norvegicus ATPase family, AAA domain containing 2 (predicted) (Atad2_predicted), mRNA [XM_235326]	XM_235326	314993	GO:0000166|GO:0005524|GO:0017111	Rn.6690
A_44_P668582	0.000141	10.9397	up	3.91306	4.34805	4.4111	6.35678	6.23564	5.80616	7.74165	7.32739	7.95767	7.64518	7.54595	7.00921	6.45662	7.04583	6.56179	RGD1562105_predicted	PREDICTED: Rattus norvegicus similar to Rho-GTPase-activating protein 25 (predicted) (RGD1562105_predicted), mRNA [XM_575596]	XM_575596	500246	GO:0007165|GO:0005622	Rn.22776
A_44_P328256	0.00293467	10.8885	up	4.97852	5.02984	3.56368	5.13034	4.61092	5.55795	8.25396	7.51595	8.13633	5.0728	4.82343	5.1223	5.18685	5.18046	5.41954	Nalp12_predicted	PREDICTED: Rattus norvegicus NACHT, leucine rich repeat and PYD containing 12 (predicted) (Nalp12_predicted), mRNA [XM_218181]		292541	GO:0006919|GO:0007165|GO:0008588|GO:0043124|GO:0045381|GO:0045409|GO:0045751|GO:0050711|GO:0050718|GO:0050729|GO:0005515|GO:0008656|GO:0005737	Rn.108865
A_43_P15260	0.00396101	10.8654	up	4.50631	6.12804	4.99031	5.89947	5.8634	7.02029	8.09266	8.66028	9.19672	6.32988	6.6016	5.5266	6.57056	6.84231	6.63342	Tshb	Rattus norvegicus thyroid stimulating hormone, beta subunit (Tshb), mRNA [NM_013116]	NM_013116	25653	GO:0007186|GO:0007267|GO:0009653|GO:0005179|GO:0005575|GO:0005576|GO:0005615	Rn.9966
A_44_P494020	1.78e-06	10.8616	up	2.04043	2.0285	2.05085	3.87231	4.27486	3.11327	5.55769	5.56474	5.32086	4.47722	5.04605	3.69936	4.22509	3.64488	4.05953	Olr641_predicted	Rattus norvegicus olfactory receptor 641 (predicted) (Olr641_predicted), mRNA [NM_001000643]	NM_001000643	404839	GO:0007186|GO:0050911|GO:0004984|GO:0016021	Rn.142853
A_44_P388803	0.0203764	10.7775	up	3.73094	5.18074	2.00374	5.54652	5.55022	5.96867	7.17941	7.07543	6.95045	6.43999	6.4202	5.79573	6.2777	6.46646	6.17106	Olr769_predicted	Rattus norvegicus olfactory receptor 769 (predicted) (Olr769_predicted), mRNA [NM_001000371]	NM_001000371	296022	GO:0007186|GO:0050911|GO:0004984|GO:0016021	Rn.142761
A_44_P226752	1.97e-06	10.7506	up	1.91574	1.94629	1.9316	4.11257	4.35951	5.2287	5.464	5.41155	5.1971	4.53052	4.75328	3.5201	4.57252	4.23328	4.38725	Olr1006_predicted	Rattus norvegicus olfactory receptor 1006 (predicted) (Olr1006_predicted), mRNA [NM_001000075]	NM_001000075	288886	GO:0007186|GO:0050911|GO:0004984|GO:0016021	Rn.143366
A_44_P387145	0.00243434	10.7488	up	2.9314	2.95155	4.40755	4.47376	5.47011	4.86062	6.83722	7.07376	6.65782	6.69022	2.36841	5.31356	5.13103	4.94967	4.97261	LOC259245	Rattus norvegicus alpha-2u globulin PGCL5 (LOC259245), mRNA [NM_147213]	NM_147213	259245	GO:0006810|GO:0005215|GO:0005488|GO:0005550	Rn.107041
A_44_P440302	1.65e-06	10.6457	up	1.92133	1.93824	1.92164	3.87603	4.04256	4.97596	5.48833	5.22465	5.30483	3.92661	4.5877	3.88713	4.61537	4.46458	4.30359	Olr629_predicted	Rattus norvegicus olfactory receptor 629 (predicted) (Olr629_predicted), mRNA [NM_001001058]	NM_001001058	405946	GO:0007186|GO:0050911|GO:0004984|GO:0016021	Rn.142863
A_44_P304075	0.00118199	10.6028	up	3.23436	2.01124	2.01251	4.91705	7.4345	4.48223	5.91634	5.8708	5.6901	5.83402	5.82375	5.17986	5.57336	4.80841	4.45022	Taar7h	Rattus norvegicus trace-amine-associated receptor 7h (Taar7h), mRNA [NM_175587]	NM_175587	294130	GO:0007165|GO:0007186|GO:0001584|GO:0004872|GO:0016020|GO:0016021	Rn.138142
A_42_P480723	0.000124	10.5546	up	7.02029	6.81136	7.01085	10.4622	9.85582	10.4162	10.6729	9.92702	10.4419	11.5826	11.7131	11.9006	11.4502	11.5981	11.0508	Cd8b	Rattus norvegicus CD8 antigen, beta chain (Cd8b), mRNA [NM_031539]	NM_031539	24931	GO:0006955|GO:0007169|GO:0042110|GO:0005515|GO:0015026|GO:0042288|GO:0009897|GO:0009986|GO:0016020|GO:0016021|GO:0042101	Rn.10330
A_44_P299524	0.00201683	10.5425	up	1.94488	2.25669	3.48995	4.76967	4.49025	5.79069	6.0241	6.00714	5.85471	5.0214	5.75973	5.30133	5.81594	5.75876	5.75926	U95155	Rattus norvegicus memory related gene-9 (MRG-9) mRNA, partial sequence [U95155]	U95155			Rn.202877
A_44_P552551	0.000224	10.537	down	5.64018	5.43009	5.77341	4.53593	4.36455	3.73381	1.94888	1.98798	2.71465	4.14221	4.02336	4.05597	4.51468	3.61945	3.54926	Testin	Rattus norvegicus testin gene (Testin), mRNA [NM_173132]	NM_173132	286916	GO:0006508|GO:0004197|GO:0008234|GO:0030054	Rn.10029
A_44_P266892	9.89e-07	10.4068	up	2.07497	1.90983	2.01385	3.50411	3.68034	4.0052	5.29517	5.46203	5.37984	4.29887	4.63149	3.851	5.19058	4.64167	3.97066	Olr224_predicted	Rattus norvegicus olfactory receptor 224 (predicted) (Olr224_predicted), mRNA [NM_001000553]	NM_001000553	365342	GO:0007186|GO:0050911|GO:0004984|GO:0016021	Rn.141791
A_44_P809374	2.3e-07	10.3827	up	9.7871	9.85109	9.73843	10.8694	11.226	10.9779	13.1205	13.15	13.2345	12.4105	12.3716	12.3194	11.8359	11.6188	11.7309	Clcf1	Rattus norvegicus cardiotrophin-like cytokine factor 1 (Clcf1), mRNA [NM_207615]	NM_207615	365395	GO:0007166|GO:0007259|GO:0019221|GO:0030183|GO:0042517|GO:0043066|GO:0005125|GO:0008083|GO:0005576|GO:0005615	Rn.130193
A_44_P410469	6.96e-05	10.3529	up	4.9018	4.79692	4.85879	7.26969	6.89352	7.07487	8.5999	7.94182	8.13167	7.25163	7.30173	7.87243	7.37957	7.63713	7.369	XM_236901	Rattus norvegicus similar to RIKEN cDNA B430306N03 gene (LOC316207), mRNA [XM_236901]	XM_236901
A_44_P147381	0.00420645	10.3468	up	2.07935	3.31256	4.00148	5.41186	5.63553	4.77779	6.68217	6.54201	6.28256	6.62599	6.52262	6.08712	6.16296	5.65836	5.49965	Tmc2_predicted	PREDICTED: Rattus norvegicus transmembrane channel-like 2 (predicted) (Tmc2_predicted), mRNA [XM_230602]	XM_230602	296153	GO:0016021	Rn.162703
A_44_P550938	2.65e-06	10.2619	up	2.01175	1.96627	1.98968	4.48614	4.6554	5.04158	5.34799	5.4971	5.20028	5.35783	5.33979	4.63852	5.43834	5.55247	5.32388	Pcdh11x_predicted	PREDICTED: Rattus norvegicus protocadherin 11 X-linked (predicted) (Pcdh11x_predicted), mRNA [XM_001055860]	XM_001055860	317204	GO:0007156|GO:0005509|GO:0016020
A_44_P375194	0.0149775	10.1965	up	3.06786	1.94911	4.50795	6.11638	5.33895	6.0658	6.89406	5.82552	6.85535	5.42235	5.11558	6.45938	5.94317	6.57502	5.80027	XM_226926	Rattus norvegicus similar to protein tyrosine phosphatase, non-receptor type substrate; brain immunological-like with tyrosine-based motifs (LOC310212), mRNA [XM_226926]	XM_226926
A_44_P968767	1.76e-05	10.1625	up	5.69989	5.34832	5.25105	6.68615	7.15978	7.66658	8.7507	8.75361	8.83049	7.57063	7.58583	5.96389	7.37138	7.25616	7.24261	A_44_P968767
A_44_P469129	3.19e-05	10.1312	up	10.5048	10.8363	10.4682	12.6726	12.2258	12.535	14.1558	13.7833	13.8924	13.6489	13.9406	14.0115	13.1934	13.0416	12.765	RGD1562156_predicted	PREDICTED: Rattus norvegicus similar to MAIR-IIb (predicted) (RGD1562156_predicted), mRNA [XM_221091]	XM_221091	501740
A_44_P308827	0.000126	10.1304	up	3.97291	4.53454	4.71407	6.6339	6.63417	6.77685	7.74758	7.82899	7.66682	7.26372	7.40689	6.50759	7.34479	7.26813	7.34315	Olr74_predicted	Rattus norvegicus olfactory receptor 74 (predicted) (Olr74_predicted), mRNA [NM_001000134]	NM_001000134	293218	GO:0007186|GO:0050911|GO:0004984|GO:0016021	Rn.141911
A_44_P203324	0.00117487	10.0733	up	4.40872	4.75328	5.68983	3.58325	4.79843	6.71423	8.3955	8.42665	8.02705	4.49726	5.77224	4.70783	6.14464	5.92592	5.83012	Olr70_predicted	Rattus norvegicus olfactory receptor 70 (predicted) (Olr70_predicted), mRNA [NM_001001269]	NM_001001269	293215	GO:0007186|GO:0050911|GO:0004984|GO:0016021	Rn.141913
A_44_P304220	0.00114018	10.0591	up	9.96706	9.8992	8.79682	10.6467	10.3007	10.3704	13.0925	12.6513	12.9106	12.2073	12.366	12.3978	11.0787	11.0222	10.9756	Emb	Rattus norvegicus embigin (Emb), mRNA [NM_053719]	NM_053719	114511	GO:0007155|GO:0016020|GO:0016021	Rn.16221
A_44_P243653	0.00366667	10.0192	up	5.62772	4.91394	4.11641	5.88139	5.3953	6.52342	7.6265	8.24734	8.75833	6.18498	6.1877	4.41351	3.64778	3.77959	4.03608	ENSRNOT00000061037
A_44_P557222	0.00441323	10.0188	up	4.70858	3.00422	2.99733	3.72143	3.83216	4.96497	6.9134	7.00995	6.7607	4.81207	4.51758	3.74327	4.31761	4.33642	4.40895	Taar4	Rattus norvegicus trace-amine-associated receptor 4 (Taar4), mRNA [NM_175583]	NM_175583	294122	GO:0007165|GO:0007186|GO:0001594|GO:0004872|GO:0016020|GO:0016021	Rn.138138
A_44_P400653	7.59e-06	10.0006	up	2.00395	2.30607	2.01962	3.54964	3.60209	4.49593	5.40072	5.53533	5.35963	4.15465	4.23696	3.34621	4.30475	4.05888	3.87895	A_44_P400653
A_44_P517713	0.00968826	9.97677	up	3.39724	2.01722	4.32115	5.33391	5.27893	6.29908	7.05721	6.37584	6.25829	6.07766	6.14066	5.17738	5.77752	5.59759	4.87521	Olr1369_predicted	Rattus norvegicus olfactory receptor 1369 (predicted) (Olr1369_predicted), mRNA [NM_001000494]	NM_001000494	302958	GO:0007186|GO:0050911|GO:0004984|GO:0016021	Rn.142199
A_44_P662803	0.0189892	9.96812	up	1.98044	2.07556	2.02375	1.94774	1.95963	1.89993	5.17132	6.93129	3.9291	1.92332	1.94394	2.59553	1.92468	1.94041	1.91451	A_44_P662803
A_44_P407788	6.03e-05	9.95364	up	4.06599	4.41313	4.33423	5.27429	5.75719	5.48515	7.35698	7.51928	7.88277	7.33645	7.17706	6.62768	5.66972	6.12749	5.9483	LOC307084	PREDICTED: Rattus norvegicus similar to heat shock protein 8 (LOC307084), mRNA [XR_006798]	XR_006798	307084		Rn.197003
A_44_P203325	0.000183	9.8724	up	3.62063	4.13182	4.37957	5.99704	6.24543	5.43009	7.50306	7.3961	7.14306	6.73206	7.05067	4.33882	3.86743	3.39689	4.6479	Olr1252_predicted	Rattus norvegicus olfactory receptor 1252 (predicted) (Olr1252_predicted), mRNA [NM_001000454]	NM_001000454	300577	GO:0007186|GO:0050911|GO:0004984|GO:0016021	Rn.143518
A_44_P252549	0.00708712	9.83175	up	2.1266	4.14673	3.92661	5.17159	5.06378	4.25254	6.8357	6.77685	6.47974	6.03438	6.23451	3.7119	5.01311	3.6737	4.90789	Olr186_predicted	Rattus norvegicus olfactory receptor 186 (predicted) (Olr186_predicted), mRNA [NM_001001031]	NM_001001031	405917	GO:0007186|GO:0050911|GO:0004984|GO:0016021	Rn.141822
A_44_P288401	0.0029258	9.81134	up	5.56285	5.46565	6.15743	8.73104	7.77682	8.32976	9.54991	8.10594	9.41343	6.74712	6.59527	8.00603	7.99985	8.73075	8.03608	RGD1559887_predicted	PREDICTED: Rattus norvegicus similar to Transducin-like enhancer protein 4 (Groucho-related protein 4) (Grg-4) (predicted) (RGD1559887_predicted), mRNA [XR_007290]	XR_007290	310214		Rn.201280
A_44_P452070	2.7e-05	9.79137	up	2.04871	1.93184	2.00557	4.28693	4.27582	3.81774	5.03159	5.28384	5.54521	4.52189	4.77468	4.03284	4.20832	4.7944	4.67039	Olr142_predicted	Rattus norvegicus olfactory receptor 142 (predicted) (Olr142_predicted), mRNA [NM_001000544]	NM_001000544	365330	GO:0007186|GO:0050911|GO:0004984|GO:0016021	Rn.141856
A_44_P332505	0.00045	9.72654	up	2.87577	3.18514	3.17655	4.35856	4.27786	3.88337	6.91172	5.91347	6.25805	5.99525	6.22163	6.2758	5.04789	5.61567	5.09236	Acpp	Rattus norvegicus acid phosphatase, prostate (Acpp), mRNA [NM_020072]	NM_020072	56780	GO:0000074|GO:0003993|GO:0004725|GO:0016787|GO:0005576|GO:0005615	Rn.40121
A_44_P112546	0.000689	9.70219	up	2.85529	2.47484	3.60209	7.71025	7.95882	8.12893	6.19262	6.44953	6.125	8.40165	8.67581	8.82443	8.31876	8.57554	8.47608	RGD1309873_predicted	AGENCOURT_27548955 NIH_MGC_254 Rattus norvegicus cDNA clone IMAGE:7313074 5', mRNA sequence [CO400633]		363112		Rn.45933
A_44_P873024	0.00878318	9.65856	up	1.97471	4.1554	3.65194	5.12879	5.53906	5.6544	6.21204	6.53284	6.85259	5.62381	5.44641	4.77369	5.60643	5.80859	5.64962	TC593005
A_44_P260663	8.15e-05	9.63237	up	2.18389	2.15083	2.18233	5.38135	4.81923	4.87708	5.8193	5.14382	5.3576	6.65063	6.69691	6.9958	5.97667	6.16732	5.71237	ENSRNOT00000028976	Rattus norvegicus similar to parvin, gamma; gamma-parvin (LOC300321), mRNA [XM_235771]			GO:0005515	Rn.120440
A_44_P289627	0.000137	9.63037	down	5.68348	6.16054	6.23728	4.38996	4.80907	3.83004	3.00422	2.49405	2.78025	3.32902	3.87169	3.87064	3.05625	3.23046	2.8518	Gria2	Rattus norvegicus glutamate receptor, ionotropic, AMPA2 (Gria2), transcript variant 1, mRNA [NM_017261]	NM_017261	29627	GO:0001919|GO:0006811|GO:0006813|GO:0007165|GO:0007268|GO:0010226|GO:0045184|GO:0050806|GO:0004872|GO:0004970|GO:0004971|GO:0005216|GO:0005234|GO:0005246|GO:0005267|GO:0005515|GO:0015277|GO:0030165|GO:0005624|GO:0005886|GO:0008328|GO:0016021|GO:0030426|GO:0030672|GO:0042734|GO:0043025|GO:0043197|GO:0043198|GO:0043234|GO:0045211	Rn.91361
A_44_P134993	0.00119167	9.62432	up	3.58391	3.58836	2.49907	5.16391	5.14382	5.85104	6.31278	6.34323	6.81538	5.22285	5.2365	5.44185	5.45345	5.61713	5.1686	Agxt	Rattus norvegicus alanine-glyoxylate aminotransferase (Agxt), mRNA [NM_030656]	NM_030656	24792	GO:0006625|GO:0008152|GO:0019265|GO:0042866|GO:0046487|GO:0051384|GO:0004760|GO:0005515|GO:0008453|GO:0016597|GO:0016740|GO:0030170|GO:0042803|GO:0005615|GO:0005739|GO:0005759|GO:0005777	Rn.9931
A_44_P560285	0.00335894	9.5908	up	4.1578	2.68385	4.31231	4.66628	4.94301	4.54755	6.88147	6.96486	7.09258	6.38081	6.34983	5.43488	5.05765	5.81718	5.40536	ENSRNOT00000031474
A_44_P377076	0.00406537	9.56644	up	3.65124	1.99635	2.01082	5.01708	4.7547	3.65269	5.8634	5.78376	5.78519	5.16334	5.34405	3.95105	4.86094	4.69916	5.33895	Olr130_predicted	Rattus norvegicus olfactory receptor 130 (predicted) (Olr130_predicted), mRNA [NM_001001272]	NM_001001272	293268	GO:0007186|GO:0050911|GO:0004984|GO:0016021	Rn.215179
A_44_P838920	0.00233646	9.5623	up	5.63338	5.83212	6.54086	8.61853	7.76453	8.29021	9.69639	8.49202	9.59003	6.96359	6.7325	7.91069	8.2183	8.81022	8.1249	TC590823
A_44_P531675	0.000459	9.53349	up	3.61014	4.48693	4.52661	5.61	5.91609	6.67929	7.53837	7.53689	7.30744	5.97413	6.21364	5.49914	6.31649	6.15364	6.14306	Olr1471_predicted	Rattus norvegicus olfactory receptor 1471 (predicted) (Olr1471_predicted), mRNA [NM_001000722]	NM_001000722	404974	GO:0007186|GO:0050911|GO:0004984|GO:0016021	Rn.142097
A_44_P575152	0.000162	9.53071	up	1.98918	2.68575	1.98007	4.2429	4.87225	4.16302	5.53469	5.41186	5.4662	5.14051	4.68912	4.25102	4.95317	5.10002	4.71346	ENSRNOT00000032371	RIKEN cDNA 4930562C15 gene [Source:MarkerSymbol;Acc:MGI:1926059] [ENSRNOT00000032371]
A_43_P14751	0.000776	9.50545	up	6.84093	7.30362	6.85689	7.92855	7.62249	8.00853	10.5593	9.61146	10.577	8.32626	8.35463	8.99216	8.83373	8.94439	8.45953	Aqp9	Rattus norvegicus aquaporin 9 (Aqp9), mRNA [NM_022960]	NM_022960	65054	GO:0006833|GO:0006863|GO:0006970|GO:0007588|GO:0008152|GO:0009935|GO:0010033|GO:0015722|GO:0015791|GO:0015837|GO:0015855|GO:0030104|GO:0046689|GO:0046942|GO:0005215|GO:0005275|GO:0005345|GO:0005350|GO:0015166|GO:0015250|GO:0015288|GO:0046943|GO:0005792|GO:0005887|GO:0016020|GO:0016021|GO:0016323	Rn.30018
A_44_P898805	0.000953	9.4527	up	3.76385	2.80305	3.89269	4.73398	7.41541	5.11648	6.45771	6.78801	6.93604	6.41541	6.12552	5.56529	5.43774	5.84064	5.80616	A_44_P898805
A_44_P844752	1.51e-06	9.45117	up	2.23742	2.46739	2.32075	4.11678	4.17779	4.85288	5.62413	5.59215	5.53077	4.67236	4.76211	3.72027	4.15274	3.50993	3.79522	BF409128	UI-R-BT1-bkm-c-12-0-UI.s1 UI-R-BT1 Rattus norvegicus cDNA clone UI-R-BT1-bkm-c-12-0-UI 3', mRNA sequence [BF409128]	BF409128			Rn.61258
A_44_P323951	0.0105816	9.41628	down	7.46886	8.25897	7.19033	4.74131	6.44026	5.59733	4.25815	5.57596	3.37857	5.09372	5.47647	5.90274	4.89158	5.31168	5.43967	LOC680879	similar to RIKEN cDNA 5031410I06 (LOC686886), mRNA [Source:RefSeq_dna;Acc:XR_009064] [ENSRNOT00000041800]		680879		Rn.121361
A_44_P781160	0.0366276	9.35563	up	3.81209	2.00408	1.90621	3.64044	4.30178	4.82057	7.47946	5.03355	4.88687	4.71547	4.4745	3.72848	4.70044	4.06558	4.34483	A_44_P781160
A_44_P140244	0.00127859	9.29849	up	6.17024	5.97695	5.05972	6.00989	5.48099	6.14717	8.62	9.32228	8.91563	6.45771	6.7211	7.57494	6.72388	6.78274	6.74588	ENSRNOT00000016541	PREDICTED: Rattus norvegicus similar to Pentraxin-related protein PTX3 precursor (Pentaxin-related protein PTX3) (Tumor necrosis factor-inducible protein TSG-14) (LOC682447), mRNA [XM_001061206]			GO:0001878|GO:0008228|GO:0045429|GO:0050766|GO:0001872
A_44_P253393	0.00180529	9.29076	up	4.3062	3.00985	4.14107	6.24864	5.57878	6.31758	7.17549	6.72313	7.20589	6.28175	6.19916	6.25967	6.27208	6.09262	6.13785	Tm7sf4_predicted	PREDICTED: Rattus norvegicus transmembrane 7 superfamily member 4 (predicted) (Tm7sf4_predicted), mRNA [XM_235262]		299889	GO:0009986|GO:0016021
A_44_P132325	2.15e-06	9.27394	up	1.98769	2.06364	2.02894	4.0543	4.08189	4.15307	5.09881	5.35731	5.2637	6.14442	6.17249	6.00747	6.00266	5.82017	5.6718	AW531866	AW531866 UI-R-BS0-amj-b-11-0-UI.s1 UI-R-BS0 Rattus norvegicus cDNA clone UI-R-BS0-amj-b-11-0-UI 3', mRNA sequence [AW531866]	AW531866			Rn.35278
A_44_P408033	0.000115	9.26886	up	7.40619	7.41444	8.01979	8.53789	8.92083	9.07223	10.7495	10.7665	10.9617	10.2761	10.0754	9.10373	8.92107	9.2168	9.15282	A_44_P408033
A_44_P420503	0.000153	9.2129	up	8.85869	8.83793	8.94047	10.7994	9.7588	10.4354	12.5368	11.8327	11.8786	9.79769	10.355	10.8656	10.2121	10.5271	10.4787	Slpil2	Rattus norvegicus antileukoproteinase-like 2 (Slpil2), mRNA [NM_001008872]	NM_001008872	408229	GO:0030414	Rn.198174
A_44_P132160	0.0211928	9.18713	up	4.50492	2.02395	1.99784	5.15043	5.02786	6.07906	6.42164	6.14419	5.55971	5.67405	5.44185	4.93293	5.63159	5.75234	5.86435	AA925907	AA925907 UI-R-A1-es-f-03-0-UI.s1 UI-R-A1 Rattus norvegicus cDNA clone UI-R-A1-es-f-03-0-UI 3' similar to gi [AA925907]	AA925907			Rn.11345
A_43_P12170	0.000632	9.11356	up	3.19732	3.00679	3.48745	4.92758	5.51612	4.37256	6.52399	5.85893	6.87269	5.81217	6.15173	6.05956	6.00877	5.46826	5.54627	Mmp8	Rattus norvegicus matrix metallopeptidase 8 (Mmp8), mRNA [NM_022221]	NM_022221	63849	GO:0000270|GO:0001503|GO:0006508|GO:0030574|GO:0004222|GO:0004232|GO:0005509|GO:0008130|GO:0008237|GO:0008270|GO:0005578|GO:0005615	Rn.44474
A_44_P189348	3.14e-06	9.11088	up	2.51892	2.57746	2.70975	4.2258	4.43408	3.23922	5.82638	5.87863	5.66389	4.98375	5.71349	3.367	2.9663	3.03919	3.23363	Olr712_predicted	Rattus norvegicus olfactory receptor 712 (predicted) (Olr712_predicted), mRNA [NM_001000624]	NM_001000624	404816	GO:0007186|GO:0050911|GO:0004984|GO:0005529|GO:0016021	Rn.142803
A_44_P416824	0.00393676	9.11026	up	2.09863	3.90948	2.86643	4.7168	5.05026	4.17905	6.20325	6.27345	5.96031	5.38291	5.37172	5.43747	5.16069	5.27299	5.20502	Otx2	Homeobox protein OTX2 (Orthodenticle homolog 2) (Fragment). [Source:Uniprot/SWISSPROT;Acc:Q64201] [ENSRNOT00000018109]		305858	GO:0001708|GO:0006355|GO:0006357|GO:0007275|GO:0007411|GO:0007417|GO:0008589|GO:0009887|GO:0009952|GO:0009953|GO:0030154|GO:0030182|GO:0030900|GO:0030901|GO:0040036|GO:0042706|GO:0045165|GO:0003700|GO:0005515|GO:0008190|GO:0030528|GO:0005634|GO:0030426	Rn.35222
A_44_P435697	0.000265	9.10909	up	2.68277	2.49447	3.32936	4.74606	5.00737	5.81162	6.14925	6.01772	5.90155	5.43395	5.57562	4.80717	5.67804	5.42204	4.73975	Olr1223_predicted	Rattus norvegicus olfactory receptor 1223 (predicted) (Olr1223_predicted), mRNA [NM_001000441]	NM_001000441	300549	GO:0007186|GO:0050911|GO:0004984|GO:0016021	Rn.143544
A_44_P251086	0.000115	9.08455	up	2.55069	2.56986	2.75197	2.29803	4.08595	2.27718	5.58452	5.62696	6.21129	2.04182	5.31928	2.32355	2.75965	2.7319	3.8978	ENSRNOT00000042374	PREDICTED: Rattus norvegicus similar to stefin 2-like (predicted) (RGD1562186_predicted), mRNA [XM_221409]			GO:0004869|GO:0005622	Rn.144936
A_44_P508621	0.00199779	9.07658	up	2.29859	2.4792	3.70958	3.8211	4.23761	3.18701	5.98754	6.01521	6.03105	4.9301	5.22676	3.77921	2.76072	2.15825	2.10335	A_44_P508621
A_44_P379496	0.000605	9.05857	up	2.56986	3.23922	3.62935	4.79843	6.86843	4.42658	6.37417	6.46299	6.13912	6.09152	6.40183	3.73979	2.84732	2.9615	2.21355	Olr145_predicted	Rattus norvegicus olfactory receptor 145 (predicted) (Olr145_predicted), mRNA [NM_001000545]	NM_001000545	365331	GO:0007186|GO:0050911|GO:0004984|GO:0016021	Rn.141853
A_44_P189496	0.000869	9.04506	up	6.67727	6.60051	7.28393	8.69002	8.47241	8.50115	10.5551	9.58592	9.9521	9.19584	9.20334	9.35206	8.85998	9.26295	8.96317	Fcgr1	Rattus norvegicus high-affinity immunoglobulin gamma Fc receptor I mRNA, partial cds. [AF416291]	AF416291	295279	GO:0001788|GO:0001798|GO:0001805|GO:0006898|GO:0006910|GO:0006911|GO:0006955|GO:0007165|GO:0007166|GO:0019884|GO:0042590|GO:0042742|GO:0050766|GO:0050776|GO:0004872|GO:0005057|GO:0019770|GO:0019864|GO:0005615|GO:0005887|GO:0009897|GO:0016021	Rn.16643
A_44_P293774	2.48e-06	9.02667	up	2.13207	2.25544	2.17598	2.05668	2.05885	2.38696	5.391	5.22533	5.46974	7.14655	7.26888	7.15216	4.10213	4.45671	3.82031	BF558419	BF558419 UI-R-A1-et-e-08-0-UI.r1 UI-R-A1 Rattus norvegicus cDNA clone UI-R-A1-et-e-08-0-UI 5', mRNA sequence [BF558419]	BF558419
A_44_P136055	0.00932379	9.01824	up	3.83255	1.98723	4.12599	5.11404	5.35546	4.45353	6.66498	6.42671	6.37261	6.06816	6.26896	5.71404	5.7439	5.36504	5.17099	CB544791	AMGNNUC:URRG1-00033-C3-A urrg1 (14046) Rattus norvegicus cDNA clone urrg1-00033-c3 5', mRNA sequence [CB544791]	CB544791			Rn.147505
A_44_P651802	0.000281	8.97617	up	4.82481	4.19339	4.90376	5.15937	5.41981	5.9625	7.70153	7.63436	8.08436	6.99469	6.92445	6.64579	6.01169	6.63264	6.63888	ENSRNOT00000028014	similar to ribosomal protein S2 (predicted) (RGD1560789_predicted), mRNA [Source:RefSeq_dna;Acc:XR_007985] [ENSRNOT00000028014]				Rn.195916
A_44_P156364	7.38e-06	8.92386	up	5.50871	5.44076	5.78136	6.60849	6.96333	7.50474	8.73859	8.76076	8.70448	7.42906	7.94842	6.71423	7.11835	7.26694	7.29953	Olr1273_predicted	Rattus norvegicus olfactory receptor 1273 (predicted) (Olr1273_predicted), mRNA [NM_001000458]	NM_001000458	300589	GO:0007186|GO:0050911|GO:0004984|GO:0016021	Rn.143506
A_44_P711618	0.000698	8.89507	up	4.43447	4.95871	4.0736	4.51292	5.00321	6.47689	7.23145	7.75175	7.94259	4.88978	5.81899	4.71311	5.61825	5.69603	5.61066	AW527267	AW527267 UI-R-BO1-ajs-d-04-0-UI.s1 UI-R-BO1 Rattus norvegicus cDNA clone UI-R-BO1-ajs-d-04-0-UI 3', mRNA sequence [AW527267]	AW527267			Rn.90283
A_44_P163301	6.66e-06	8.85031	up	2.10856	1.94708	2.03292	4.19301	4.12996	3.77779	5.30071	5.22676	4.99827	4.48223	5.07847	4.662	4.90526	5.19451	4.54473	Olr1177_predicted	Rattus norvegicus olfactory receptor 1177 (predicted) (Olr1177_predicted), mRNA [NM_001000865]	NM_001000865	405160	GO:0007186|GO:0050911|GO:0004984|GO:0016021	Rn.143578
A_44_P636717	0.000577	8.83341	up	4.75889	4.12242	5.16519	6.35338	6.58978	6.58511	7.77142	7.70414	7.99985	7.77379	7.38403	6.77827	6.43625	7.88711	6.69022	LOC685106	PREDICTED: Rattus norvegicus similar to ribosomal protein L6 (LOC685106), mRNA [XM_001062312]	XM_001062312	685106	GO:0006412|GO:0006810|GO:0003735|GO:0005215|GO:0005622|GO:0005840|GO:0016020
A_44_P822061	0.0110939	8.83299	down	6.4561	7.5737	6.59835	4.18654	5.66107	4.97655	3.82415	4.7404	2.63489	4.82451	4.86912	5.51245	4.35163	5.29949	4.53241	ENSRNOT00000041850	similar to RIKEN cDNA 5031410I06 (LOC686886), mRNA [Source:RefSeq_dna;Acc:XR_009064] [ENSRNOT00000041850]				Rn.215588
A_43_P17807	0.00563448	8.78525	up	1.99346	3.57661	3.82825	5.65047	5.51822	5.43991	6.29863	6.37661	6.12835	5.99311	5.84459	5.41271	5.95979	5.68238	5.75118	LOC361914	Rattus norvegicus similar to solute carrier family 7 (cationic amino acid transporter, y+ system), member 12 (LOC361914), mRNA [NM_001017465]	NM_001017465	361914	GO:0006810|GO:0006865|GO:0015171|GO:0016020	Rn.207166
A_43_P16107	0.00276349	8.76537	up	2.31695	3.52103	3.86605	5.23867	5.44135	3.98033	6.51614	6.33216	6.25117	5.93598	5.87002	3.92138	5.14286	5.35963	5.16334	AF140345	Rattus norvegicus N-methyl-D-aspartate receptor-like subunit mRNA, partial cds [AF140345]	AF140345			Rn.214219
A_44_P1022002	4.4e-05	8.73777	up	10.7941	11.2035	11.1308	12.0242	11.592	12.201	14.2916	13.963	14.2556	11.8675	12.0363	13.1054	12.3164	13.0304	12.6722	Ccl7	Rattus norvegicus chemokine (C-C motif) ligand 7 (Ccl7), mRNA [NM_001007612]	NM_001007612	287561	GO:0006810|GO:0006874|GO:0006935|GO:0006954|GO:0006955|GO:0007165|GO:0007267|GO:0004872|GO:0005215|GO:0008009|GO:0008201|GO:0005576|GO:0005615|GO:0016020	Rn.26815
A_44_P608258	0.00483057	8.70447	up	3.46211	1.92683	1.92555	5.01491	5.18498	5.19549	5.67804	5.15635	5.84537	7.95713	7.84839	7.80307	6.82105	6.63152	6.20254	TC615466
A_43_P12965	4.28e-05	8.6974	down	6.44083	6.61901	6.29399	4.76356	5.17886	4.33882	3.367	3.53893	3.08615	4.59668	3.82968	4.49467	5.42987	4.07253	3.99062	Nlgn1	Rattus norvegicus neuroligin 1 (Nlgn1), mRNA [NM_053868]	NM_053868	116647	GO:0006605|GO:0007155|GO:0007416|GO:0016080|GO:0016339|GO:0045161|GO:0045664|GO:0004759|GO:0016789|GO:0042043|GO:0005615|GO:0005887|GO:0016020|GO:0045202	Rn.10173
A_43_P16377	0.00283927	8.69549	up	2.09336	3.48361	2.01748	4.43235	4.33673	4.41671	5.7191	5.61625	5.61991	4.26608	4.82864	4.07753	4.91763	4.59474	4.58268	Olr1226	Rattus norvegicus olfactory receptor 1226 (Olr1226), mRNA [NM_001000442]	NM_001000442	300551	GO:0007186|GO:0050911|GO:0004872|GO:0004984|GO:0016021	Rn.109772
A_44_P227175	3.09e-06	8.69495	up	2.10755	2.18984	2.14885	3.91925	3.91529	4.90621	5.30165	5.38865	5.11648	4.58374	4.76066	3.73632	3.76917	3.94434	3.53196	RGD1306797_predicted	PREDICTED: Rattus norvegicus similar to putative pheromone receptor V2R2 (predicted) (RGD1306797_predicted), mRNA [XR_008146]	XR_008146	310465	GO:0007186|GO:0004930|GO:0005615	Rn.195777
A_44_P475981	0.00581399	8.69198	up	3.62898	3.71957	1.94136	4.69427	4.80288	5.25839	6.27033	6.27824	6.10039	5.19187	5.35546	4.80623	5.42858	5.32388	5.46512	Pif1	Rattus norvegicus similar to AI449441 protein (LOC367645), mRNA [XM_346237]	XM_346237	367645	GO:0004386
A_44_P414912	1.07e-06	8.66846	up	5.34585	5.51503	5.48045	6.9768	7.13052	7.38539	8.61193	8.58859	8.48813	7.92242	8.01187	7.07543	8.09048	7.8694	7.81135	A_44_P414912
A_44_P531956	0.00247388	8.65857	up	3.38225	2.01583	2.00646	4.09611	4.40481	4.79973	5.63804	5.62083	5.48807	5.3443	5.39551	4.6902	4.79575	4.17512	4.02904	XM_341765	Rattus norvegicus similar to RIKEN cDNA 2410116I05 (LOC361486), mRNA [XM_341765]	XM_341765
A_44_P205691	0.00224847	8.65658	up	4.3978	5.89616	5.00703	4.5823	4.79774	6.62007	8.25086	8.01437	8.37715	6.234	6.49903	5.41466	6.43271	6.47792	6.01875	Olr477_predicted	Rattus norvegicus olfactory receptor 477 (predicted) (Olr477_predicted), mRNA [NM_001000304]	NM_001000304	295747	GO:0007186|GO:0050911|GO:0004984|GO:0016021	Rn.142960
A_44_P449663	0.000656	8.61389	up	4.05095	4.44989	5.0895	5.841	5.92508	5.08919	7.85523	7.46958	7.58552	6.62007	6.78064	5.9116	6.10623	6.45684	6.31971	Olr1602_predicted	Rattus norvegicus olfactory receptor 1602 (predicted) (Olr1602_predicted), mRNA [NM_001000909]	NM_001000909	405219	GO:0007186|GO:0050911|GO:0004984|GO:0016021	Rn.142328
A_44_P196909	0.00315272	8.59144	up	3.51705	2.19046	2.13423	4.28252	4.29154	5.27596	5.59569	5.47244	6.08232	4.96128	5.01998	4.62067	5.07454	4.65262	4.84591	Wfdc5_predicted	PREDICTED: Rattus norvegicus WAP four-disulfide core domain 5 (predicted) (Wfdc5_predicted), mRNA [XM_215934]	XM_215934	296352		Rn.47294
A_44_P361000	2.53e-05	8.58567	up	5.0452	4.83564	5.28727	5.76247	6.2015	5.68297	8.12108	8.08949	8.26333	6.93036	6.81754	6.72012	6.38913	6.01144	6.16815	RGD1564635_predicted	PREDICTED: Rattus norvegicus similar to CG12206-PA, isoform A (predicted) (RGD1564635_predicted), mRNA [XM_573590]		498355		Rn.51805
A_44_P513500	6.55e-05	8.58277	up	3.99813	4.20048	4.57467	5.57247	5.74649	5.18435	7.45259	7.24664	7.37839	6.72414	6.78669	6.09307	6.50401	5.77341	5.65582	XM_230155	Rattus norvegicus similar to olfactory receptor GA_x6K02T2Q125-49162076-49161138 (LOC295808), mRNA [XM_230155]	XM_230155
A_44_P805574	0.000148	8.54912	up	4.8768	4.56673	4.36794	7.28603	6.98192	6.94046	8.00071	7.44288	7.65521	8.7214	8.7971	8.99786	8.05834	8.23871	7.83569	LOC689069	PREDICTED: Rattus norvegicus similar to Gamma-parvin (LOC689069), mRNA [XM_001069394]	XM_001069394	689069		Rn.120440
A_44_P457558	0.000256	8.54742	up	3.7189	3.18068	2.86729	5.08855	5.30456	6.29058	6.42944	6.26813	6.35576	5.75348	5.80501	4.86798	5.75609	5.62772	5.73639	AI144777	AI144777 UI-R-BT0-pr-e-01-0-UI.s1 UI-R-BT0 Rattus norvegicus cDNA clone UI-R-BT0-pr-e-01-0-UI 3', mRNA sequence [AI144777]	AI144777			Rn.164028
A_44_P422287	0.000108	8.51178	up	3.21261	3.86809	3.70895	5.22368	5.33979	4.30779	6.61203	6.67669	6.76931	6.07321	5.96495	3.58391	5.12944	4.74306	4.92729	Pkhd1_predicted	PREDICTED: Rattus norvegicus polycystic kidney and hepatic disease 1 (predicted) (Pkhd1_predicted), mRNA [XM_236979]	XM_236979	301287	GO:0001822|GO:0005509
A_42_P819737	9.46e-05	8.49646	down	5.57704	5.69149	6.12524	2.21895	2.81149	3.95538	2.86453	2.75141	2.51724	3.40058	2.19944	3.35726	3.78065	3.16443	3.53345	TC611170	Q5WFZ2_BACSK (Q5WFZ2) Acetyltransferase, GNAT family, partial (13%) [TC611170]
A_44_P466746	0.0323054	8.48483	up	1.97922	2.06554	2.02977	1.96784	2.74361	3.70958	4.16791	4.13573	7.02555	3.58024	2.68669	3.04944	3.70823	3.50155	3.34259	XM_222442	Rattus norvegicus similar to olfactory receptor MOR108-4 (LOC288889), mRNA [XM_222442]	XM_222442
A_43_P10432	0.00282816	8.46975	down	5.72771	6.71196	6.444	6.51529	5.62447	6.01578	3.82929	2.55402	3.2534	2.51198	2.72389	3.15673	5.1998	5.86804	4.99989	TC593726
A_44_P716457	0.000756	8.44039	up	3.47455	2.34889	2.98332	6.18198	6.15918	5.88424	5.93707	5.95828	6.14335	7.50676	7.6283	7.89957	7.62979	7.86499	7.64925	BP482588	BP482588 Rattus norvegicus pancreatic islet Rattus norvegicus cDNA clone RBC00282 5', mRNA sequence [BP482588]	BP482588			Rn.147188
A_44_P503421	0.000448	8.43807	up	5.71851	5.65525	5.31322	6.18144	6.48583	7.0214	8.16212	8.69234	9.06325	6.94907	7.1727	5.95367	6.50069	6.57213	6.89814	Tas1r2	Ba1-651. [Source:Uniprot/SPTREMBL;Acc:Q7TP27] [ENSRNOT00000025000]		29408	GO:0006561|GO:0007165|GO:0007186|GO:0008152|GO:0050896|GO:0050916|GO:0003842|GO:0004872|GO:0008067|GO:0008527|GO:0016491|GO:0005615|GO:0005759|GO:0016020|GO:0016021	Rn.203359
A_44_P391296	3.03e-05	8.42665	up	10.3434	10.7266	10.6942	11.5269	11.0724	11.7109	13.6648	13.524	13.8002	11.5771	11.5529	12.5875	11.9155	12.6088	12.3237	Ccl7	Rattus norvegicus chemokine (C-C motif) ligand 7 (Ccl7), mRNA [NM_001007612]	NM_001007612	287561	GO:0006810|GO:0006874|GO:0006935|GO:0006954|GO:0006955|GO:0007165|GO:0007267|GO:0004872|GO:0005215|GO:0008009|GO:0008201|GO:0005576|GO:0005615|GO:0016020	Rn.26815
A_43_P22042	0.000325	8.40779	up	10.344	10.9766	10.253	12.0929	11.758	11.7178	13.8446	13.3625	13.5816	13.4753	13.4971	13.6398	12.7129	12.3335	12.2545	Pla2g7	Rattus norvegicus phospholipase A2, group VII (platelet-activating factor acetylhydrolase, plasma) (Pla2g7), mRNA [NM_001009353]	NM_001009353	301265	GO:0006954|GO:0008150|GO:0016042|GO:0003674|GO:0003847|GO:0005543|GO:0016787|GO:0005575|GO:0005576|GO:0005615|GO:0008247	Rn.90768
A_44_P932227	0.00576862	8.37325	up	2.08359	3.56295	3.8978	3.61111	4.2343	4.03809	6.05219	6.22789	6.46163	4.64167	4.91326	4.14642	3.59187	4.14042	3.85235	TC590106	Q5DBE9_SCHJA (Q5DBE9) SJCHGC01974 protein, partial (17%) [TC590106]
A_44_P852404	2.87e-06	8.35314	up	3.17073	3.43306	3.35306	3.75484	3.79236	4.43579	6.41751	6.38401	6.34228	5.78737	5.60889	5.62083	4.94643	5.29042	4.92323	LOC500184	PREDICTED: Rattus norvegicus similar to fibrillarin (LOC500184), mRNA [XR_006919]	XR_006919	500184		Rn.197690
A_44_P496341	6.3e-06	8.34293	up	2.44821	2.23409	2.45537	3.85573	3.90624	2.52566	5.55319	5.44162	5.32453	5.21829	5.29979	3.6888	2.21741	2.20657	2.11362	Olr1543_predicted	Rattus norvegicus olfactory receptor 1543 (predicted) (Olr1543_predicted), mRNA [NM_001001104]	NM_001001104	406000	GO:0007186|GO:0050911|GO:0004984|GO:0016021	Rn.142265
A_44_P318722	0.00251127	8.33744	up	5.11317	3.73735	5.05887	5.35546	5.45428	4.98629	7.59379	7.78552	7.7089	6.95749	6.89301	6.17169	5.66626	5.93759	5.85388	LOC302026	PREDICTED: Rattus norvegicus similar to heat shock protein 1 (chaperonin) (LOC302026), mRNA [XR_005540]	XR_005540	302026		Rn.197213
A_44_P481616	3.33e-05	8.31959	up	2.72753	3.07314	2.90992	4.55079	5.27299	3.74232	5.75234	6.12971	5.99807	5.5479	4.98788	2.3211	2.33508	3.91492	3.02639	AF034237	Rattus norvegicus DD6A4-1 mRNA, partial sequence. [AF034237]	AF034237			Rn.17662
A_44_P142531	0.00334364	8.3053	up	3.64694	3.47767	2.10352	8.61054	4.83842	5.71851	6.13383	6.13633	6.12006	3.398	5.9634	5.60585	5.17772	5.24852	5.01491	A_44_P142531
A_42_P758222	0.000993	8.29883	up	10.6185	10.6012	9.82769	11.036	10.7661	11.0532	13.411	12.9832	13.8119	11.8444	12.0112	12.2412	10.9834	10.7525	10.722	Arg1	Rattus norvegicus arginase 1 (Arg1), mRNA [NM_017134]	NM_017134	29221	GO:0000050|GO:0006527|GO:0007565|GO:0009611|GO:0004053|GO:0016787|GO:0030145|GO:0046872|GO:0005615	Rn.9857
A_44_P414404	0.00017	8.28039	up	2.01074	2.01352	2.01812	3.83431	4.48108	3.42321	5.46426	5.03909	4.68812	4.97404	5.1751	3.87635	4.68534	3.99528	4.42039	Olr851_predicted	Rattus norvegicus olfactory receptor 851 (predicted) (Olr851_predicted), mRNA [NM_001000400]	NM_001000400	298040	GO:0007186|GO:0050911|GO:0004984|GO:0016021	Rn.143203
A_44_P1039616	0.000169	8.25378	up	12.5627	12.7877	12.2149	14.441	14.0728	14.2874	15.8504	15.3435	15.5066	15.3662	15.6996	15.7236	14.9119	14.7055	14.4313	RGD1559482_predicted	PREDICTED: Rattus norvegicus similar to Cd300D antigen (LOC498022), mRNA [XM_213514]	XM_213514	498022		Rn.131111
A_44_P843972	3.78e-05	8.23924	up	1.92362	1.92295	1.92173	3.76203	3.81564	3.71222	5.27134	4.82129	4.80321	4.4984	4.4779	3.61378	4.1554	4.34701	4.31021	A_44_P843972
A_44_P370673	0.00372152	8.20132	up	1.96658	2.02044	3.45169	3.37696	4.14365	4.87252	5.73107	5.48595	5.32926	4.38896	4.64274	3.8616	5.60353	5.49436	5.45685	LOC301137	PREDICTED: Rattus norvegicus similar to putative pheromone receptor (Go-VN5) (LOC301137), mRNA [XM_236799]	XM_236799	301137	GO:0008067|GO:0016020
A_44_P473510	0.00545245	8.19249	up	2.04899	1.97913	3.55782	7.56507	6.26408	6.98619	5.1628	5.85863	5.66742	9.32132	9.48475	9.8809	8.97137	8.93586	8.24677	LOC312102	Rattus norvegicus hypothetical protein LOC312102 (LOC312102), mRNA [NM_001025004]	NM_001025004	312102		Rn.138093
A_44_P354415	0.000137	8.16521	up	7.12505	7.51407	7.2137	8.75833	7.41267	7.64985	10.661	10.1837	10.0966	9.24263	9.47047	10.2843	8.95014	8.70173	8.98807	Trem1_predicted	PREDICTED: Rattus norvegicus triggering receptor expressed on myeloid cells 1 (predicted) (Trem1_predicted), mRNA [XM_217336]		301229	GO:0006959|GO:0007242|GO:0004872|GO:0005615|GO:0005886|GO:0016021	Rn.86337
A_44_P142043	5.21e-05	8.13668	up	2.3945	2.66491	2.50316	6.18285	6.12054	8.66587	5.65496	5.72309	5.25784	8.52685	8.44614	8.07352	7.79192	7.50527	7.36515	Olr1592_predicted	Rattus norvegicus olfactory receptor 1592 (predicted) (Olr1592_predicted), mRNA [NM_001000084]	NM_001000084	289254	GO:0007186|GO:0050911|GO:0004984|GO:0016021	Rn.142336
A_44_P165908	0.000411	8.13382	up	2.15004	2.95595	2.1785	4.09697	4.10282	2.68007	5.32574	5.40358	5.62696	4.71642	4.70348	4.0736	2.06775	2.65461	3.15946	Il1rl2	Rattus norvegicus interleukin 1 receptor-like 2 (Il1rl2), mRNA [NM_133575]	NM_133575	171106	GO:0004888|GO:0004909|GO:0016020|GO:0016021	Rn.10235
A_43_P11927	0.00378709	8.11692	up	2.00374	1.99666	3.4632	4.21263	4.15092	3.32902	5.71575	5.47353	5.33712	5.2365	5.24224	4.1897	4.49258	4.47889	4.41866	Lipf	Rattus norvegicus lipase, gastric (Lipf), mRNA [NM_017341]	NM_017341	50682	GO:0006629|GO:0007586|GO:0016042|GO:0003824|GO:0004806|GO:0005515|GO:0016298|GO:0016615|GO:0016787|GO:0016789|GO:0005615|GO:0005739	Rn.11192
A_44_P746702	0.00253899	8.0765	down	5.79573	5.92122	5.04932	4.34163	4.17219	4.18009	2.37802	2.08171	3.26535	3.70399	3.05767	3.16443	4.32698	2.95911	3.37599	TC602622
A_44_P451288	5.68e-05	8.0678	up	4.29042	3.76455	3.86126	4.38961	4.57599	6.309	6.97735	6.90858	7.06683	5.57278	5.73427	5.06941	6.01549	5.76405	5.74107	AJ225623	AJ225623 RNJ225623 Rat liver ESTs (E.Olivier) Rattus norvegicus cDNA clone IRL64, mRNA sequence [AJ225623]	AJ225623			Rn.154499
A_44_P417333	0.00350546	8.0522	up	3.26934	1.89132	3.40447	4.89841	4.95062	4.27247	5.99183	5.82426	5.77719	5.35316	5.2774	4.90113	5.24386	4.99462	5.36248	A_44_P417333
A_44_P130360	0.00668565	8.05171	up	3.73947	4.10874	2.2262	4.94334	5.18623	3.25047	6.47268	6.44105	6.18856	5.61224	5.84537	4.07095	3.17324	3.91705	3.96522	Olr825_predicted	Rattus norvegicus olfactory receptor 825 (predicted) (Olr825_predicted), mRNA [NM_001000904]	NM_001000904	405214	GO:0007165|GO:0007186|GO:0007608|GO:0050896|GO:0050911|GO:0004872|GO:0004984|GO:0016020|GO:0016021	Rn.143085
A_44_P797721	0.00112019	8.04755	up	2.85085	4.01191	3.80997	4.83533	5.32778	6.67803	6.54523	6.63613	6.51701	5.68026	5.72309	5.55642	6.46844	6.1112	5.99833	A_44_P797721
A_44_P325522	0.0368233	8.04246	up	5.70988	2.38117	4.15572	8.27312	8.11878	8.24734	7.29559	7.20889	6.76519	8.73967	9.08068	8.72476	8.51528	8.71165	8.63274	Lmnb1	Rattus norvegicus lamin B1 (Lmnb1), mRNA [NM_053905]	NM_053905	116685	GO:0005198|GO:0005634|GO:0005638|GO:0016363	Rn.11362
A_43_P19776	0.000981	8.0322	up	5.78063	6.19712	6.71171	8.70258	8.12033	8.66301	9.58941	8.83399	9.28345	8.84534	9.04613	9.72438	9.63601	9.9218	9.29202	LOC682243	PREDICTED: Rattus norvegicus hypothetical protein LOC682243 (LOC682243), mRNA [XM_001060637]	XM_001060637	682243
A_42_P473398	3.16e-06	7.97197	up	9.03593	9.0504	9.21391	8.50869	8.64999	8.74029	12.1775	12.1224	11.9852	9.94257	9.14504	9.2879	8.76651	9.34436	9.247	Cxcl1	Rattus norvegicus chemokine (C-X-C motif) ligand 1 (Cxcl1), mRNA [NM_030845]	NM_030845	81503	GO:0006954|GO:0006955|GO:0030593|GO:0008009|GO:0008083|GO:0005576|GO:0005615	Rn.10907
A_44_P366142	0.0273283	7.8994	down	10.8589	10.3001	8.165	6.17672	6.28175	6.78039	6.7719	7.34046	6.26643	6.83908	6.21526	7.79984	5.95517	5.36574	5.97787	Zbtb16	Rattus norvegicus zinc finger and BTB domain containing 16 (Zbtb16), mRNA [NM_001013181]	NM_001013181	353227	GO:0000122|GO:0001501|GO:0006350|GO:0006355|GO:0006915|GO:0007155|GO:0008285|GO:0009880|GO:0009952|GO:0030099|GO:0030326|GO:0035110|GO:0035116|GO:0035136|GO:0043065|GO:0045449|GO:0045892|GO:0045944|GO:0048133|GO:0003676|GO:0003677|GO:0003690|GO:0003700|GO:0005055|GO:0005515|GO:0008022|GO:0008270|GO:0016563|GO:0016564|GO:0016566|GO:0042803|GO:0046872|GO:0005622|GO:0005634|GO:0005829|GO:0005886|GO:…	Rn.214576
A_44_P590853	4.76e-07	7.83384	up	2.118	2.06424	2.10803	4.27388	3.94644	3.84886	5.15263	5.05619	4.9906	4.45952	5.03495	2.84947	3.91848	3.81277	3.30262	ENSRNOT00000051084
A_44_P690427	0.000124	7.82899	up	5.19677	5.32421	5.11588	8.21776	7.72865	8.60499	8.1116	8.54362	7.88812	7.1737	8.04252	8.44051	8.14932	8.64269	8.18359	TC624174
A_44_P407761	0.00507673	7.81671	down	6.74687	7.46483	6.05619	7.67513	6.3307	6.67544	4.3159	3.14444	3.90788	5.3754	5.62664	7.03985	6.8902	6.78695	6.84769	RGD1309567_predicted	Rattus norvegicus similar to hypothetical protein FLJ20300 (LOC310812), mRNA [XM_227627]		310812	GO:0016021	Rn.208184
A_44_P288721	0.00268857	7.81169	up	4.7923	3.48953	4.85323	5.53961	5.77116	5.36745	7.27919	7.31242	7.44036	7.02656	6.89475	5.94398	5.72572	6.06744	6.20566	XM_345892	Rattus norvegicus similar to Heterogeneous nuclear ribonucleoprotein A1 (Helix-destabilizing protein) (Single-strand binding protein) (hnRNP core protein A1) (HDP) (LOC367008), mRNA [XM_345892]	XM_345892
A_44_P214956	0.00393706	7.80773	up	3.44187	4.06558	2.39519	4.88865	4.90789	3.00832	6.35819	6.35845	6.08071	5.60381	5.57414	3.67799	2.16133	2.17654	2.51067	Olr363_predicted	Rattus norvegicus olfactory receptor 363 (predicted) (Olr363_predicted), mRNA [NM_001000754]	NM_001000754	405025	GO:0007186|GO:0050911|GO:0004984|GO:0016021	Rn.141683
A_44_P797354	0.000795	7.80576	up	3.33212	4.43056	3.99357	5.35195	5.59701	6.18958	6.97172	6.77776	6.90038	6.4564	6.50094	5.66193	7.07666	6.52756	6.47716	AA858564	AA858564 UI-R-E0-bq-e-08-0-UI.s1 UI-R-E0 Rattus norvegicus cDNA clone UI-R-E0-bq-e-08-0-UI 3' similar to emb [AA858564]	AA858564			Rn.17369
A_44_P109957	4.25e-05	7.803	up	2.05117	1.97157	2.02916	2.87501	1.99134	2.57315	5.26636	4.74854	4.92909	4.07576	4.22904	4.9996	3.22073	3.63076	3.59113	A_44_P109957
A_44_P792012	0.00602122	7.77356	up	3.08615	3.97999	2.13386	5.00484	5.38572	4.61791	5.70522	6.18989	6.18062	6.76234	6.25571	4.69849	5.01244	5.74624	5.34768	TC600241	Q9N0A7_MACFA (Q9N0A7) Unnmaed protein product, partial (11%) [TC600241]
A_42_P820657	0.000181	7.77296	up	8.80134	8.57658	8.95574	9.32468	9.23929	9.32251	11.862	11.3594	11.9876	9.04404	9.14013	9.13826	9.16673	9.35264	9.11324	Il1r2	Rattus norvegicus interleukin 1 receptor, type II (Il1r2), mRNA [NM_053953]	NM_053953	117022	GO:0004872|GO:0004910|GO:0019966|GO:0016020|GO:0016021	Rn.10758
A_44_P210994	0.00175891	7.75149	down	6.50839	7.04915	6.7178	4.3159	5.13436	9.87198	3.95503	4.34805	3.10884	4.51492	4.49528	5.34455	3.86265	4.18765	4.26608	ENSRNOT00000041850	similar to RIKEN cDNA 5031410I06 (LOC686886), mRNA [Source:RefSeq_dna;Acc:XR_009064] [ENSRNOT00000041850]				Rn.198446
A_44_P360478	6.91e-05	7.74705	up	5.57991	5.10984	5.41041	6.49962	6.82445	6.17298	8.11209	8.39911	8.44989	8.00578	7.77283	7.13074	6.63178	6.83397	6.73348	Norp	Rattus norvegicus nucleolin-related protein (Norp), mRNA [NM_022621]	NM_022621	64556	GO:0000166|GO:0003676|GO:0005509|GO:0005624|GO:0016324	Rn.7735
A_44_P440351	0.00368525	7.74684	up	3.44298	2.14164	3.70868	4.69219	4.73868	5.7081	6.1112	6.04677	5.99614	5.5883	5.81401	4.81559	5.49914	5.42235	5.44795	Olr40_predicted	Rattus norvegicus olfactory receptor 40 (predicted) (Olr40_predicted), mRNA [NM_001000127]	NM_001000127	293197	GO:0007186|GO:0050911|GO:0004984|GO:0016021	Rn.141934
A_44_P508220	0.00330578	7.74043	up	2.38029	3.83997	3.60887	5.3906	5.52772	6.34927	6.42806	6.27135	5.98697	6.06325	6.14953	5.62664	6.22642	5.87029	7.66554	Olr113_predicted	Rattus norvegicus olfactory receptor 113 (predicted) (Olr113_predicted), mRNA [NM_001000151]	NM_001000151	293251	GO:0007186|GO:0050911|GO:0004984|GO:0016021	Rn.141878
A_44_P558411	0.000296	7.70565	down	5.91447	6.25486	6.30821	6.15225	5.22198	5.52283	3.1279	3.6251	2.88679	4.52989	4.35815	4.52854	5.40036	5.46539	5.5694	Scrg1	Rattus norvegicus scrapie responsive gene 1 (Scrg1), mRNA [NM_033499]	NM_033499	64458	GO:0005615	Rn.7724
A_44_P900584	4.05e-05	7.70536	up	6.18683	6.24733	6.48389	6.54493	6.87324	6.49014	9.2418	9.46551	9.04833	7.23548	7.58105	7.47459	7.12536	7.4139	6.64761	TC608889	Q45R58_STRFR (Q45R58) Possible transposase, partial (10%) [TC608889]
A_44_P414395	0.00788644	7.6777	up	3.44226	2.12503	2.33711	4.28071	4.26472	2.24391	6.17078	4.72791	5.82773	4.92238	5.83139	2.78324	2.21238	2.71657	2.09166	Olr1533_predicted	Rattus norvegicus olfactory receptor 1533 (predicted) (Olr1533_predicted), mRNA [NM_001000496]	NM_001000496	304026	GO:0007186|GO:0050911|GO:0004984|GO:0016021	Rn.142274
A_43_P21714	0.00113207	7.67163	up	5.31455	5.53533	6.22139	8.65965	8.15175	8.64239	9.01485	8.24166	8.63335	9.14532	9.30552	9.63843	9.22864	9.47632	8.99216	LOC684555	PREDICTED: Rattus norvegicus similar to glycoprotein VI (platelet) (LOC684555), mRNA [XM_001070959]	XM_001070959	684555	GO:0005524|GO:0016887
A_44_P358273	0.00122159	7.6637	up	4.80465	5.72952	4.6032	6.4208	6.40043	3.01737	8.06967	8.08788	7.79394	7.10635	7.43034	4.39142	4.78695	3.35387	2.21673	Olr1115_predicted	Rattus norvegicus olfactory receptor 1115 (predicted) (Olr1115_predicted), mRNA [NM_001000885]	NM_001000885	405185	GO:0007186|GO:0050911|GO:0004984|GO:0016021	Rn.143617
A_44_P259851	1.49e-06	7.66124	up	2.25524	2.14114	2.0889	4.33059	4.28037	5.15798	5.18565	5.04605	5.06632	4.85879	4.81135	4.361	4.87987	4.76102	5.13717	Olr735_predicted	Rattus norvegicus olfactory receptor 735 (predicted) (Olr735_predicted), mRNA [NM_001000922]	NM_001000922	405238	GO:0007186|GO:0050911|GO:0004984|GO:0016021	Rn.142785
A_44_P458987	0.000178	7.64269	up	6.2637	6.38779	6.86761	7.40194	7.65961	7.16424	9.29911	9.34792	9.67431	8.94076	8.70028	7.71763	7.16575	7.81401	8.02295	LOC364556	Rattus norvegicus Ab1-351 mRNA, complete cds. [AY325145]	AY325145	364556	GO:0003676|GO:0005634	Rn.163324
A_42_P591344	0.0001	7.63161	up	11.4464	11.7255	11.3678	13.7575	13.2503	13.4092	14.7443	14.2293	14.362	14.4586	14.4086	14.6067	14.3089	14.2229	13.9546	Itgb2	Rattus norvegicus integrin beta 2, mRNA (cDNA clone IMAGE:7374316), complete cds. [BC099151]	BC099151	309684	GO:0006915|GO:0006954|GO:0007155|GO:0007159|GO:0007160|GO:0007229|GO:0007267|GO:0008360|GO:0016337|GO:0030101|GO:0030593|GO:0045123|GO:0045429|GO:0045766|GO:0050730|GO:0050798|GO:0051092|GO:0004872|GO:0005515|GO:0019901|GO:0046982|GO:0050839|GO:0005886|GO:0008305|GO:0009986|GO:0016020|GO:0016021	Rn.42962
A_44_P179165	0.000652	7.6304	up	7.69072	7.54718	8.41088	6.24246	7.24525	6.78718	10.6665	10.6704	11.1071	9.51939	9.06642	8.30995	7.49247	7.4345	7.62928	Fgl2	Rattus norvegicus fibrinogen-like 2 (Fgl2), mRNA [NM_053455]	NM_053455	84586	GO:0007165|GO:0007567|GO:0005102|GO:0008233|GO:0005615	Rn.64635
A_42_P765648	0.00686902	7.58404	up	2.36589	1.97257	3.83828	4.02533	4.27888	4.53867	5.62745	5.75289	5.56529	5.13163	5.11897	4.35197	4.5434	4.52295	4.69158	Prpg2	Rattus norvegicus proline-rich proteoglycan 2 (Prpg2), mRNA [NM_172065]	NM_172065	257651	GO:0005576	Rn.29950
A_43_P12274	0.000604	7.57862	up	9.30605	9.74249	9.10373	11.3162	10.8237	11.3628	12.7227	11.9272	12.2682	12.3228	12.4569	12.6623	12.0087	12.1312	11.8237	Lst1	Rattus norvegicus leucocyte specific transcript 1 (Lst1), mRNA [NM_022634]	NM_022634	64569	GO:0000902|GO:0006955|GO:0016020|GO:0016021	Rn.91085
A_44_P225206	0.000169	7.54046	up	2.76777	2.22141	2.16543	3.63198	4.03716	5.00774	5.26913	5.47647	5.15297	2.39824	4.52008	4.5911	4.73435	4.50048	4.48842	RGD1560291_predicted	PREDICTED: Rattus norvegicus similar to NACHT, leucine rich repeat and PYD containing 4A (predicted) (RGD1560291_predicted), mRNA [XM_234957]		299656	GO:0005515
A_42_P555365	0.0430135	7.51729	up	2.09249	3.52556	3.48709	4.80261	3.87635	3.98521	5.37032	7.66607	4.79939	4.27683	4.64954	4.09946	4.10551	4.17836	3.9784	Slc17a3	Rattus norvegicus solute carrier family 17 (sodium phosphate), member 3 (Slc17a3), mRNA [NM_153622]	NM_153622	266730	GO:0006810|GO:0006814|GO:0006817|GO:0005215|GO:0005436|GO:0016020|GO:0016021	Rn.16357
A_43_P16011	0.000181	7.51652	up	4.14187	4.69059	4.79661	5.76801	6.15199	6.03049	7.55112	7.51028	7.29787	6.80856	6.94151	5.70988	6.00097	5.6061	5.31232	ENSRNOT00000058960	Dynein-like protein 7 (Fragment). [Source:Uniprot/SPTREMBL;Acc:Q63170] [ENSRNOT00000058960]				Rn.202150
A_43_P13426	0.00186476	7.50914	up	8.22813	8.15067	7.8454	8.44511	8.08512	8.35779	11.6027	10.2908	11.0566	9.33047	9.44585	10.3553	9.38436	10.0772	9.40049	Ceacam10	Rattus norvegicus CEA-related cell adhesion molecule 10 (Ceacam10), mRNA [NM_173339]	NM_173339	287009	GO:0016337|GO:0005576	Rn.92160
A_44_P247815	4.84e-05	7.50134	up	1.97913	1.96429	1.96463	3.82788	3.73632	3.93318	5.18381	4.76557	4.68012	4.12558	4.21299	3.75847	4.18406	4.16791	4.248	Olr1538_predicted	Rattus norvegicus olfactory receptor 1538 (predicted) (Olr1538_predicted), mRNA [NM_001000530]	NM_001000530	363761	GO:0007186|GO:0050911|GO:0004984|GO:0016021	Rn.142270
A_44_P1030225	0.00188341	7.49751	up	2.97953	3.75198	4.32912	4.44574	4.84165	5.16128	6.43656	6.66293	6.68038	3.93351	5.1937	4.63787	4.75399	4.69736	4.59847	Apoa4	Rattus norvegicus apolipoprotein A-IV (Apoa4), mRNA [NM_012737]	NM_012737	25080	GO:0006629|GO:0006869|GO:0008015|GO:0030300|GO:0042157|GO:0005319|GO:0008289|GO:0005576|GO:0005615|GO:0042627	Rn.15739
A_44_P545498	1.6e-05	7.49481	up	4.61386	4.79339	4.78453	5.62136	5.95025	5.26017	7.81962	7.62328	7.46656	6.56065	6.67803	4.82186	5.89538	5.91824	5.67988	Sox11	Rattus norvegicus SRY-box containing gene 11 (Sox11), mRNA [NM_053349]	NM_053349	84046	GO:0001822|GO:0006350|GO:0006355|GO:0007399|GO:0008283|GO:0031103|GO:0045944|GO:0003677|GO:0003700|GO:0005634	Rn.162854
A_44_P159561	0.000273	7.48018	up	3.55884	3.49205	4.23297	3.54716	3.68823	2.6692	6.57334	6.72802	6.69171	5.20729	4.91465	3.44449	3.28775	3.31373	3.70661	XM_221736	Rattus norvegicus similar to Set alpha isoform (LOC288330), mRNA [XM_221736]	XM_221736
A_43_P16370	0.000174	7.47685	up	3.727	4.45853	4.16234	6.04485	5.90046	6.45055	7.06602	7.03464	6.95451	6.82284	6.55367	7.74987	6.88899	6.87698	6.71196	Olr728	Rattus norvegicus olfactory receptor 728 (Olr728), mRNA [NM_001000363]	NM_001000363	295917	GO:0007165|GO:0007186|GO:0007608|GO:0050896|GO:0050911|GO:0004872|GO:0004984|GO:0016020|GO:0016021	Rn.109351
A_44_P426219	0.000198	7.47101	up	6.11511	5.82583	5.40162	7.25189	7.54643	6.33668	8.76823	8.7563	8.52194	8.21609	8.33994	6.58632	5.68238	5.39864	4.90975	Ngep	Rattus norvegicus new gene expressed in prostate (Ngep), mRNA [NM_001004071]	NM_001004071	367318	GO:0005737|GO:0005886	Rn.163084
A_44_P135757	5.91e-07	7.46493	up	2.08496	2.15357	2.12587	3.09992	3.64876	3.55035	4.92909	5.04992	5.08576	5.35638	5.15297	4.23144	3.30176	3.29981	3.50264	LOC679999	PREDICTED: Rattus norvegicus similar to TGF beta-inducible nuclear protein 1 (L-name-related protein 42) (LNR42) (LOC679999), mRNA [XM_001055256]		679999	GO:0005622
A_44_P208532	0.000423	7.4623	up	3.39338	2.48604	3.10357	4.69394	4.41562	5.66193	5.87832	5.8471	5.95642	5.47824	5.62107	4.96728	5.52925	5.3808	5.28353	ENSRNOT00000032116	PREDICTED: Rattus norvegicus similar to Indoleamine 2,3-dioxygenase (IDO) (Indoleamine-pyrrole 2,3-dioxygenase) (LOC681319), mRNA [XM_001061228]			GO:0020037	Rn.99338
A_44_P283260	1.64e-05	7.46024	up	2.79924	3.0038	2.88017	4.51564	4.55926	5.18753	5.97043	5.7942	5.61625	5.14789	5.31507	3.24079	3.20044	3.41583	2.70798	Olr1633_predicted	Rattus norvegicus olfactory receptor 1633 (predicted) (Olr1633_predicted), mRNA [NM_001000835]	NM_001000835	405124	GO:0007186|GO:0050911|GO:0004867|GO:0004984|GO:0016021	Rn.142439
A_44_P233702	5e-05	7.45881	up	5.24852	5.29011	5.7208	5.81456	6.15832	5.16951	8.29021	8.26574	8.40032	7.24101	7.32768	7.44798	6.84562	6.73206	6.97224	Clcf1	Rattus norvegicus cardiotrophin-like cytokine factor 1 (Clcf1), mRNA [NM_207615]	NM_207615	365395	GO:0007166|GO:0007259|GO:0019221|GO:0030183|GO:0042517|GO:0043066|GO:0005125|GO:0008083|GO:0005576|GO:0005615	Rn.130193
A_44_P259882	0.00177893	7.45554	up	3.07156	3.14344	1.99242	4.50908	4.01962	3.4606	5.87658	5.53207	5.49371	5.35432	5.35366	4.35951	4.97404	5.20574	4.92655	Olr448_predicted	Rattus norvegicus olfactory receptor 448 (predicted) (Olr448_predicted), mRNA [NM_001000287]	NM_001000287	295720	GO:0007186|GO:0050911|GO:0004984|GO:0016021	Rn.142982
A_44_P652243	3.08e-05	7.4379	up	5.08698	5.3202	5.4953	6.31412	6.2449	6.32358	8.05547	8.23893	8.29276	7.66037	7.64418	6.95014	6.43656	6.79632	6.74178	ENSRNOT00000007136
A_44_P131067	0.00419472	7.43283	up	1.90072	3.54602	2.34966	4.23797	4.71888	4.59715	5.46565	5.57086	5.44162	5.05152	5.16003	4.57123	4.53967	4.43723	4.45465	RGD1563774_predicted	PREDICTED: Rattus norvegicus similar to hypothetical protein 4930474N05 (predicted) (RGD1563774_predicted), mRNA [XM_232854]	XM_232854	297906	GO:0051056|GO:0005085|GO:0005622
A_44_P405381	0.000711	7.42577	down	8.82501	7.86793	8.04675	11.0148	9.24346	10.1499	5.46855	5.1751	5.41842	9.79826	10.7036	11.3183	10.5826	10.8441	11.0686	C1qtnf3_predicted	PREDICTED: Rattus norvegicus C1q and tumor necrosis factor related protein 3 (predicted) (C1qtnf3_predicted), mRNA [XM_226833]	XM_226833	294806	GO:0005576|GO:0005615	Rn.198126
A_44_P447030	0.000174	7.42169	up	5.41981	5.34442	5.45428	7.4008	7.76731	7.91605	8.27995	7.94082	8.67299	9.38055	9.45341	9.4722	8.3919	8.34811	8.1536	AI112012	AI112012 UI-R-Y0-mp-d-09-0-UI.s1 UI-R-Y0 Rattus norvegicus cDNA clone UI-R-Y0-mp-d-09-0-UI 3', mRNA sequence [AI112012]	AI112012			Rn.13778
A_44_P411912	0.00212205	7.41669	up	7.46067	7.39066	7.23808	7.67544	7.29712	7.65144	10.9151	9.52082	10.3258	8.47797	8.64005	9.63269	8.69926	9.39178	8.69032	Ceacam10	Rattus norvegicus CEA-related cell adhesion molecule 10 (Ceacam10), mRNA [NM_173339]	NM_173339	287009	GO:0016337|GO:0005576	Rn.92160
A_44_P332515	9.36e-06	7.40965	up	5.31572	5.45189	5.12038	6.2077	6.48504	5.04367	8.15199	8.25515	8.14908	7.15498	7.30923	5.01491	4.88373	5.89048	4.89288	Olr1523	Rattus norvegicus olfactory receptor 1523 (Olr1523), mRNA [NM_001000713]	NM_001000713	404962	GO:0007186|GO:0050911|GO:0004872|GO:0004984|GO:0016021	Rn.124622
A_44_P482715	6.96e-06	7.40439	up	2.53087	2.29433	2.22877	3.83707	3.96406	3.01828	5.19092	5.26118	5.26702	4.56215	4.85997	3.11782	2.08465	2.10686	3.22146	RGD1306938_predicted	Rattus norvegicus similar to KIAA1679 protein (LOC289007), mRNA [XM_222597]		289007		Rn.209569
A_44_P321369	0.00545599	7.40023	up	3.77858	2.23516	2.16745	4.19482	4.6266	5.01395	5.69233	5.62987	5.52171	5.27512	5.18565	4.78117	5.05382	4.55469	4.96128	LOC307974	PREDICTED: Rattus norvegicus similar to pecanex-like 2 isoform 1 (LOC307974), mRNA [XM_226603]	XM_226603	307974		Rn.212650
A_44_P397940	0.00564945	7.39035	up	2.33742	3.93132	2.48289	4.51758	4.69777	3.60689	6.04982	5.85471	5.50402	6.227	6.39955	4.18765	2.17981	2.64093	2.12638	Olr1246_predicted	Rattus norvegicus olfactory receptor 1246 (predicted) (Olr1246_predicted), mRNA [NM_001000808]	NM_001000808	405094	GO:0007186|GO:0050911|GO:0004984|GO:0016021	Rn.143524
A_44_P121517	4.04e-05	7.38013	up	2.16071	2.19921	2.15039	4.68571	4.16069	4.44436	5.33712	4.84591	4.97822	5.59313	5.53604	6.37839	6.18116	6.38569	6.13962	Cd180_predicted	Rattus norvegicus similar to RP105 (LOC294706), mRNA [XM_226731]	XM_226731	294706	GO:0005515|GO:0005615|GO:0005886|GO:0016021	Rn.214157
A_44_P342830	0.0263738	7.37041	up	4.51222	2.0126	4.50157	4.14952	4.33143	3.5435	6.60377	6.71803	6.34983	5.50368	5.57439	4.80779	4.0768	4.49528	4.48325	A_44_P342830
A_44_P104737	0.0213241	7.36691	up	4.25031	4.29818	1.92417	5.73639	5.67275	6.0661	6.43709	6.31674	6.36202	6.04379	6.28695	5.77283	6.10921	6.13383	5.96519	Olr410_predicted	Rattus norvegicus olfactory receptor 410 (predicted) (Olr410_predicted), mRNA [NM_001000969]	NM_001000969	405322	GO:0007186|GO:0050911|GO:0001584|GO:0004984|GO:0016021	Rn.143029
A_44_P348781	0.0110996	7.36067	up	3.4489	2.21895	3.92291	6.32511	6.28382	5.8902	5.48365	6.83104	5.91558	7.04377	6.7809	7.74917	7.71563	7.30389	7.96022	Kng1	Rattus norvegicus kininogen 1 (Kng1), mRNA [NM_012696]	NM_012696	24903	GO:0001938|GO:0006954|GO:0007596|GO:0042130|GO:0042311|GO:0043407|GO:0043410|GO:0045861|GO:0048146|GO:0050672|GO:0004869|GO:0005615|GO:0005792|GO:0043204	Rn.128333
A_44_P518764	0.000438	7.30633	up	3.01495	2.6329	2.62957	5.46368	5.81301	6.0645	5.86643	5.15475	5.86368	6.24791	6.24135	6.71196	6.22222	5.61655	6.80659	LOC363060	Rattus norvegicus similar to RIKEN cDNA 1600029D21 (LOC363060), mRNA [NM_001014209]	NM_001014209	363060		Rn.39346
A_44_P659230	7.35e-06	7.3012	up	1.95599	1.974	1.9672	3.58223	3.72806	3.20044	4.90081	4.64554	4.95523	4.23797	4.23731	2.85398	4.45782	4.14841	3.80785	A_44_P659230
A_44_P1042952	0.000408	7.29135	down	10.1769	10.0325	9.96384	6.82401	7.59076	7.26446	6.90088	7.70262	6.97121	6.96221	6.82473	7.09049	6.53376	5.91907	6.12031	Bid3	Rattus norvegicus BH3 interacting (with BCL2 family) domain, apoptosis agonist (Bid3), mRNA [NM_057130]	NM_057130	117271	GO:0006915|GO:0006917|GO:0008634|GO:0042981|GO:0005515	Rn.89639
A_44_P552751	0.000664	7.28738	up	4.76781	4.75293	5.56626	5.71431	5.91496	5.42405	7.63212	8.00775	8.04333	7.18016	6.82421	5.81594	5.63775	6.09954	6.28695	M95791	RATEF1AA Rattus sp. transcription factor EF1(A) gene, complete cds [M95791]	M95791
A_44_P442648	0.00259544	7.27348	up	2.87747	3.70661	4.33385	5.31955	5.45685	4.31625	6.45331	6.64354	6.40902	5.78295	6.00635	4.86399	5.10002	4.26753	3.17978	Olr1501_predicted	Rattus norvegicus olfactory receptor 1501 (predicted) (Olr1501_predicted), mRNA [NM_001000715]	NM_001000715	404967	GO:0007186|GO:0050911|GO:0004984|GO:0016021	Rn.142082
A_44_P513789	0.000936	7.26584	up	4.33561	5.42772	5.07386	6.40778	6.57478	5.95741	7.89701	7.8199	7.70366	7.08091	7.35108	5.14569	4.60463	4.48325	4.87198	Ccr1l1_predicted	PREDICTED: Rattus norvegicus chemokine (C-C motif) receptor 1-like 1 (predicted) (Ccr1l1_predicted), mRNA [XM_236742]		301088	GO:0004983|GO:0016493|GO:0045028|GO:0016021
A_44_P543733	7.91e-06	7.25196	up	8.70497	8.74419	8.94204	10.2366	10.2983	10.6502	11.5902	11.5937	11.7825	11.8316	11.7244	11.0161	10.7103	10.8929	10.7881	RGD1562181_predicted	PREDICTED: Rattus norvegicus similar to ribosomal protein S2 (predicted) (RGD1562181_predicted), mRNA [XR_009565]	XR_009565	498853		Rn.201249
A_44_P176053	0.000432	7.22218	up	10.4835	10.9986	10.6568	12.2006	11.6322	12.2125	14.0031	13.3196	13.3736	12.8677	13.2265	13.4957	12.4928	12.3228	12.4683	RGD1561778_predicted	PREDICTED: Rattus norvegicus similar to dendritic cell-derived immunoglobulin(Ig)-like receptor 1, DIgR1 - mouse (predicted) (RGD1561778_predicted), mRNA [XR_009487]	XR_009487	303666		Rn.131111
A_44_P123412	0.00409789	7.22206	up	4.00589	2.41089	3.54535	3.99601	4.19223	6.10192	6.31369	6.20102	6.00465	3.53893	4.4984	4.70239	6.05433	5.99993	5.81245	Olr1652_predicted	Rattus norvegicus olfactory receptor 1652 (predicted) (Olr1652_predicted), mRNA [NM_001001122]	NM_001001122	406035	GO:0007186|GO:0050911|GO:0004984|GO:0016021	Rn.142517
A_44_P255991	0.00555008	7.21773	up	2.10343	2.70376	3.87367	4.3985	4.68744	4.30275	5.83926	5.78625	5.61	5.24361	5.23223	3.07468	3.93025	2.85444	3.98033	AA818751	AA818751 UI-R-A0-ay-a-06-0-UI.s1 UI-R-A0 Rattus norvegicus cDNA clone UI-R-A0-ay-a-06-0-UI 3', mRNA sequence [AA818751]	AA818751
A_44_P319979	6.24e-05	7.21198	up	6.78953	6.439	6.47296	8.90113	8.24758	8.52633	9.64443	9.36332	9.24492	9.21134	9.18926	9.58618	9.36669	9.70721	9.04637	AA859954	AA859954 UI-R-E0-ca-f-01-0-UI.s1 UI-R-E0 Rattus norvegicus cDNA clone UI-R-E0-ca-f-01-0-UI 3' similar to gb [AA859954]	AA859954			Rn.109048
A_44_P494209	0.0101491	7.19799	up	3.74053	2.02209	3.90095	5.46855	4.89615	5.77192	6.37998	5.9119	5.91447	3.85135	5.72833	8.01895	5.59652	5.46882	5.68484	AF079843	AF079843 Rattus norvegicus galanin receptor type 3 (GalR3) mRNA, 5' untranslated region [AF079843]	AF079843
A_44_P373681	0.00437803	7.19043	down	5.50616	5.73447	6.20685	2.01593	2.07895	2.17417	3.09716	3.66827	2.14382	2.19305	2.03762	2.17695	2.15811	2.11413	3.95745	BF563424	BF563424 UI-R-BT1-akh-e-09-0-UI.r1 UI-R-BT1 Rattus norvegicus cDNA clone UI-R-BT1-akh-e-09-0-UI 5', mRNA sequence [BF563424]	BF563424			Rn.9698
A_44_P452209	0.00281704	7.14849	down	6.50789	6.74588	7.10218	4.60429	3.9701	4.84591	3.71697	4.72223	3.40382	4.19036	3.69668	4.6008	4.97261	4.99638	4.94643	NP516904	GB|AJ315466.1|CAC86447.1 pancreatic ribonuclease beta [Rattus rattus] [NP516904]
A_43_P12403	0.000572	7.14728	up	9.16759	9.49087	9.28185	11.3777	10.9208	11.3481	12.62	11.6885	12.144	11.3734	11.5654	11.956	11.8382	11.9327	11.7079	Fgr	Rattus norvegicus Gardner-Rasheed feline sarcoma viral (Fgr) oncogene homolog (Fgr), mRNA [NM_024145]	NM_024145	79113	GO:0006468|GO:0007242|GO:0009615|GO:0000166|GO:0004674|GO:0004713|GO:0005524|GO:0016740	Rn.11309
A_44_P1001317	0.000244	7.13593	up	2.08486	1.91239	2.02338	1.87742	1.96252	2.06244	4.76527	4.49948	5.26118	3.10884	3.02054	2.04217	2.14265	2.34928	2.99307	RGD1306658	Rattus norvegicus similar to 5830411E10Rik protein (RGD1306658), mRNA [NM_001014216]	NM_001014216	363227	GO:0003676	Rn.21433
A_44_P859421	0.000108	7.13248	up	5.48995	6.07982	5.75118	7.0783	6.43976	6.72012	8.55804	8.75422	8.51191	8.11128	8.31876	8.53738	7.69935	7.87754	7.7253	BF562910	UI-R-BO0-aif-h-08-0-UI.r1 UI-R-BO0 Rattus norvegicus cDNA clone UI-R-BO0-aif-h-08-0-UI 5', mRNA sequence [BF562910]	BF562910			Rn.147619
A_44_P283985	0.00375666	7.12216	down	6.02051	6.9483	5.95955	3.91568	4.84238	4.00883	3.41214	4.0982	2.92108	4.80654	4.24884	4.90312	2.8589	4.26904	4.23328	LOC689802	PREDICTED: Rattus norvegicus hypothetical protein LOC689802 (LOC689802), mRNA [XM_001072069]	XM_001072069	689802		Rn.198446
A_44_P378639	6.3e-05	7.10408	up	2.4416	2.75283	2.88306	4.37499	4.69254	3.70174	5.53442	5.67901	5.35	5.9215	5.35485	4.28037	4.44638	4.77077	3.95949	DV720926	RVL12011 Wackym-Soares normalized rat vestibular cDNA library Rattus norvegicus cDNA 5', mRNA sequence [DV720926]	DV720926			Rn.161921
A_44_P704543	0.000163	7.10357	up	5.45189	5.21451	4.81109	6.65844	5.24278	7.36156	8.03901	8.10497	7.81914	5.5518	5.63583	7.3709	6.87725	7.01898	6.90401	TC604244
A_44_P276803	1.99e-05	7.099	up	3.55117	3.50193	3.74793	4.74373	5.21045	5.12455	6.44239	6.25689	6.58459	6.62796	6.43709	5.84484	5.48807	6.04255	5.55769	LOC296300	Rattus norvegicus similar to zinc finger protein 341 (LOC296300), mRNA [NM_001047859]	NM_001047859	296300	GO:0016071|GO:0003676|GO:0008270|GO:0046872|GO:0005622|GO:0030529	Rn.198660
A_43_P23251	0.00225967	7.08534	down	7.18265	6.50313	6.42586	5.1412	4.43025	4.30106	4.35636	3.25019	4.03059	3.03013	3.37112	4.16302	4.62179	3.76455	4.15204	Pcdh20_predicted	Rattus norvegicus similar to protocadherin 20; protocadherin 13 (LOC306081), mRNA [XM_224417]		306081	GO:0007156|GO:0005509|GO:0016020	Rn.99314
A_42_P585750	0.000741	7.08056	up	8.34291	8.14071	8.82263	9.79466	9.5983	9.33584	11.6999	10.9509	11.127	11.1942	11.1601	11.2301	10.3088	10.2489	10.3217	Cd300le_predicted	PREDICTED: Rattus norvegicus CD300 antigen like family member E (predicted) (Cd300le_predicted), mRNA [XR_009489]	XR_009489	360655		Rn.200669
A_44_P515978	0.00707414	7.03529	down	6.26952	7.01571	6.26107	3.63919	5.07548	4.4142	3.89414	4.44363	2.7647	4.53454	4.23658	5.0733	3.49449	4.73505	3.89414	ENSRNOT00000041850	similar to RIKEN cDNA 5031410I06 (LOC686886), mRNA [Source:RefSeq_dna;Acc:XR_009064] [ENSRNOT00000041850]				Rn.198446
A_44_P428166	1.37e-05	7.03158	up	2.04546	2.0859	2.08295	3.85986	3.49849	4.11556	5.09975	4.74437	4.81174	4.662	4.74823	4.26939	4.15166	3.5252	3.08462	AW527148	AW527148 UI-R-BO1-ajm-a-12-0-UI.s1 UI-R-BO1 Rattus norvegicus cDNA clone UI-R-BO1-ajm-a-12-0-UI 3', mRNA sequence [AW527148]	AW527148			Rn.7988
A_44_P1059556	1.11e-06	7.02947	up	8.05233	8.13502	8.23932	9.33671	9.44291	10.6075	10.9937	10.9552	10.918	10.0194	10.2681	8.93764	10.3382	10.3385	10.1609	Cyp4a22	Rattus norvegicus cytochrome P450, family 4, subfamily A, polypeptide 22 (Cyp4a22), mRNA [NM_175837]	NM_175837	170544	GO:0006118|GO:0005506|GO:0008391|GO:0018685|GO:0020037|GO:0046872|GO:0005783|GO:0005792|GO:0016020	Rn.92401
A_44_P489340	3.73e-05	7.02713	up	2.0827	2.11995	2.10946	3.92555	3.78706	3.40564	5.19398	4.736	4.82095	4.45323	4.50048	3.63696	3.69124	2.54619	3.21337	Olr1191	Rattus norvegicus olfactory receptor 1191 (Olr1191), mRNA [NM_001000981]	NM_001000981	405336	GO:0007165|GO:0007186|GO:0007608|GO:0050896|GO:0050911|GO:0004872|GO:0004984|GO:0016020|GO:0016021	Rn.143575
A_44_P295408	0.00909869	7.02215	down	6.83908	7.63061	7.02169	4.69125	5.99704	5.00637	4.70124	5.0697	3.28469	5.07	5.15241	5.80501	4.38725	5.19864	4.65886	ENSRNOT00000041850	similar to RIKEN cDNA 5031410I06 (LOC686886), mRNA [Source:RefSeq_dna;Acc:XR_009064] [ENSRNOT00000041850]				Rn.198446
A_44_P514627	0.0016812	7.00877	up	1.90804	3.01209	1.92468	5.44795	5.79362	5.51822	5.22642	4.94865	5.09722	6.17617	6.11042	5.72833	6.02706	5.8751	5.62299	AW528831	AW528831 UI-R-BT1-akj-b-06-0-UI.s1 UI-R-BT1 Rattus norvegicus cDNA clone UI-R-BT1-akj-b-06-0-UI 3', mRNA sequence [AW528831]	AW528831			Rn.203386
A_44_P775534	6.07e-06	7.00487	up	4.81345	4.52224	4.68492	5.3269	5.98697	5.31057	7.53423	7.47848	7.43298	6.99251	6.59578	6.11661	6.01903	6.34682	5.95487	LOC364753	PREDICTED: Rattus norvegicus similar to NSFL1 (p97) cofactor (p47) (LOC364753), mRNA [XR_006458]	XR_006458	364753		Rn.197032
A_44_P261949	0.000173	6.9977	up	4.41806	4.25815	3.84454	6.65517	6.35845	6.12724	7.21456	6.88533	6.84151	8.00696	7.85872	8.08949	6.83485	7.11933	7.15295	CA504051	UI-R-FJ0-cpv-o-08-0-UI.s1 UI-R-FJ0 Rattus norvegicus cDNA clone UI-R-FJ0-cpv-o-08-0-UI 3', mRNA sequence [CA504051]	CA504051			Rn.166582
A_44_P426640	0.000524	6.99254	up	4.97459	5.01897	4.56541	5.88164	5.73245	6.46188	7.25343	7.65673	8.06626	6.5135	6.35304	5.35316	6.41966	6.21798	6.35922	ENSRNOT00000015555	PREDICTED: Rattus norvegicus hypothetical LOC294901 (LOC294901), mRNA [XR_005517]				Rn.197855
A_42_P753429	0.000504	6.97224	up	2.04466	2.81467	2.02648	5.08485	5.03463	3.15913	5.05972	5.25408	4.97687	4.31828	4.7944	3.85271	4.52008	5.32954	4.40582	Slc5a1	Rattus norvegicus solute carrier family 5 (sodium/glucose cotransporter), member 1 (Slc5a1), mRNA [NM_013033]	NM_013033	25552	GO:0001656|GO:0001951|GO:0006811|GO:0006814|GO:0015758|GO:0050892|GO:0005215|GO:0005351|GO:0005355|GO:0005412|GO:0015293|GO:0031402|GO:0005887|GO:0005903|GO:0005911|GO:0016020|GO:0016021|GO:0016324	Rn.10224
A_44_P866659	3.06e-05	6.96075	up	10.8502	11.1444	10.7506	12.0493	11.9134	12.4473	13.8321	13.6889	13.6219	13.213	13.2923	13.581	12.6223	12.5637	12.5819	RGD1566394_predicted	PREDICTED: Rattus norvegicus similar to cysteine-rich glycoprotein (predicted) (RGD1566394_predicted), mRNA [XM_574584]	XM_574584	499285	GO:0006508|GO:0004222|GO:0008270	Rn.106061
A_44_P564080	0.000137	6.95843	up	3.20469	3.81564	3.66971	3.89814	4.2359	2.95066	6.3765	6.24543	6.4644	5.45821	5.52636	3.80997	3.45134	3.72407	4.13146	A_44_P564080
A_44_P582675	0.000638	6.95213	down	7.35623	6.83321	6.42889	4.3324	4.42216	3.74192	4.21263	4.14952	3.86382	4.27997	3.8978	4.04591	4.21225	3.63587	4.08562	AW920812	EST352116 Rat gene index, normalized rat, norvegicus, Bento Soares Rattus norvegicus cDNA clone RGIHC82 5' end, mRNA sequence [AW920812]	AW920812			Rn.199431
A_44_P480032	1.88e-05	6.94619	up	3.71852	3.85841	3.93233	4.93934	4.99392	4.01357	6.83177	6.54796	6.51818	6.02654	6.10295	3.75444	2.91385	3.52612	2.695	Olr416_predicted	Rattus norvegicus olfactory receptor 416 (predicted) (Olr416_predicted), mRNA [NM_001000387]	NM_001000387	296678	GO:0007165|GO:0007186|GO:0007608|GO:0050896|GO:0050911|GO:0004872|GO:0004984|GO:0016020|GO:0016021	Rn.143025
A_44_P113157	6.09e-05	6.94365	down	5.57817	5.7009	5.49559	3.00222	3.5158	2.80887	2.65645	3.0897	2.64141	3.99601	3.20987	3.15787	3.25226	2.23833	2.59967	AA955388	AA955388 UI-R-A1-ex-a-11-0-UI.s1 UI-R-A1 Rattus norvegicus cDNA clone UI-R-A1-ex-a-11-0-UI 3' similar to gi [AA955388]	AA955388			Rn.90982
A_44_P555337	8.88e-06	6.93555	up	3.41315	3.35306	3.62021	4.65187	4.90759	5.86224	6.22473	6.18116	6.36255	5.57414	5.44049	3.96336	3.78817	3.86094	2.51436	A_44_P555337
A_44_P575559	0.000265	6.93426	up	5.57174	5.55913	6.234	7.06133	7.24128	7.01387	8.52342	8.52528	8.6974	8.5899	8.47156	7.65354	7.23548	7.53165	7.56598	A_44_P575559
A_44_P186989	0.010155	6.92794	up	1.97904	2.00979	1.98106	2.01493	1.9561	2.68809	5.40938	3.56431	5.37347	1.92993	1.94307	2.79259	6.58312	2.78198	1.96749	Olr1007_predicted	Rattus norvegicus olfactory receptor 1007 (predicted) (Olr1007_predicted), mRNA [NM_001000076]	NM_001000076	288887	GO:0007186|GO:0050911|GO:0004984|GO:0016021	Rn.143365
A_44_P272773	0.0085186	6.91288	up	3.43596	2.44679	4.37009	5.23223	5.74011	4.87646	5.88889	6.30698	6.42484	6.08284	5.50756	4.71448	5.00414	5.6895	5.48935	AA956465	AA956465 UI-R-E1-fm-c-07-0-UI.s1 UI-R-E1 Rattus norvegicus cDNA clone UI-R-E1-fm-c-07-0-UI 3', mRNA sequence [AA956465]	AA956465
A_44_P506673	2.09e-05	6.90854	up	7.15004	7.28942	7.33827	8.42908	8.53688	8.24077	9.90006	9.98745	10.2554	9.91918	9.85495	9.04613	8.71365	9.00494	8.89914	XM_220196	Rattus norvegicus similar to 40S ribosomal protein S2 (LOC302961), mRNA [XM_220196]	XM_220196
A_44_P201019	0.00207365	6.90057	up	3.04182	1.87779	1.87161	4.39814	4.41351	4.92094	4.95252	5.11711	5.08174	4.56816	4.81953	4.06174	4.54376	4.81736	4.9443	ENSRNOT00000049612	LRRGT00085. [Source:Uniprot/SPTREMBL;Acc:Q6TUF9] [ENSRNOT00000049612]			GO:0006278|GO:0003723|GO:0003964
A_44_P579147	0.000653	6.88897	down	7.60184	8.1304	7.7686	6.24922	6.50605	6.28519	5.18961	5.3837	4.57467	6.08011	5.13205	5.4953	6.21256	5.80388	5.82271	DV720344	RVL11340 Wackym-Soares normalized rat vestibular cDNA library Rattus norvegicus cDNA 5', mRNA sequence [DV720344]	DV720344			Rn.45525
A_44_P422134	0.00388365	6.88293	down	6.29932	6.85232	6.14238	3.74654	4.76557	3.78159	3.73735	4.31127	2.89633	3.75703	3.97643	4.88467	3.58469	4.16445	3.89516	ENSRNOT00000041850	similar to RIKEN cDNA 5031410I06 (LOC686886), mRNA [Source:RefSeq_dna;Acc:XR_009064] [ENSRNOT00000041850]				Rn.136990
A_43_P14911	0.00251313	6.88124	up	8.95605	8.27844	9.32075	11.0407	10.1375	10.9855	12.1008	11.1421	11.6603	10.4642	10.356	11.0094	10.8013	11.1143	11.0208	Il1b	Rattus norvegicus interleukin 1 beta (Il1b), mRNA [NM_031512]	NM_031512	24494	GO:0000074|GO:0001525|GO:0001660|GO:0006915|GO:0006954|GO:0006955|GO:0007165|GO:0007204|GO:0007267|GO:0008283|GO:0008285|GO:0019221|GO:0030593|GO:0045080|GO:0045410|GO:0050900|GO:0004871|GO:0005125|GO:0005149|GO:0005515|GO:0005576|GO:0005615	Rn.9869
A_44_P500975	0.0123605	6.87025	up	4.05357	2.14664	2.10764	4.10213	4.24505	5.03221	5.56117	5.55146	5.53631	5.01741	4.87588	3.97448	5.16704	5.05522	4.80011	Olr1639_predicted	Rattus norvegicus olfactory receptor 1639 (predicted) (Olr1639_predicted), mRNA [NM_001000833]	NM_001000833	405122	GO:0007186|GO:0050911|GO:0004984|GO:0016021	Rn.142433
A_44_P463635	0.00281064	6.85854	up	1.97769	2.07238	2.02141	3.21407	3.69051	4.31231	4.16977	4.62987	5.60556	3.80118	4.1282	3.78093	4.25612	3.98725	4.15133	Olr1251_predicted	Rattus norvegicus olfactory receptor 1251 (predicted) (Olr1251_predicted), mRNA [NM_001000453]	NM_001000453	300576	GO:0007186|GO:0050911|GO:0004984|GO:0016021	Rn.143519
A_44_P696774	0.0010259	6.85775	up	5.22368	5.18231	6.13862	6.32988	6.73027	6.28104	8.1304	8.30689	8.44051	8.1477	7.75295	7.47642	6.82726	6.92982	6.63859	AW141857	AW141857 EST291972 Normalized rat ovary, Bento Soares Rattus sp. cDNA clone RGICL28 5' end similar to tyrosine phosphatase PEST, mRNA sequence [AW141857]	AW141857			Rn.18249
A_44_P453037	0.0029807	6.84076	up	3.43228	1.96673	2.60544	4.71823	5.09398	4.00005	5.58514	5.39153	5.35025	5.18358	5.00448	4.0543	4.99694	4.58533	4.48733	BQ194105	BQ194105 UI-R-CN1-clz-p-08-0-UI.s1 UI-R-CN1 Rattus norvegicus cDNA clone UI-R-CN1-clz-p-08-0-UI 3', mRNA sequence [BQ194105]	BQ194105			Rn.125065
A_44_P356143	0.00451815	6.83909	up	3.34154	3.33918	1.93914	4.84916	5.00962	4.05708	5.87235	5.47011	5.59882	5.13875	5.24278	4.86851	5.18961	5.41432	5.42461	Cyp2a2	Rattus norvegicus cytochrome P450, subfamily 2A, polypeptide 1 (Cyp2a2), mRNA [NM_012693]	NM_012693	24895	GO:0006118|GO:0005506|GO:0008395|GO:0020037|GO:0046872|GO:0050381|GO:0005783|GO:0005792|GO:0016020	Rn.9867
A_44_P509917	0.000161	6.83392	down	6.70537	7.20106	6.95072	4.72286	4.33168	3.4766	4.46221	4.02652	4.05028	4.03998	4.22676	4.79056	4.00444	4.23258	4.85938	Isl1	Rattus norvegicus ISL1 transcription factor, LIM/homeodomain 1 (Isl1), mRNA [NM_017339]	NM_017339	64444	GO:0006091|GO:0006355|GO:0007275|GO:0007507|GO:0003677|GO:0003700|GO:0003702|GO:0005515|GO:0008270|GO:0046872|GO:0005634	Rn.202645
A_42_P711139	0.000377	6.82256	up	2.20636	1.92704	2.11404	3.59935	4.01397	2.44477	5.26152	4.85323	4.44363	3.94989	4.53652	3.30483	3.97582	3.78745	3.30946	Cyp1a2	Rattus norvegicus cytochrome P450, family 1, subfamily a, polypeptide 2 (Cyp1a2), mRNA [NM_012541]	NM_012541	24297	GO:0006118|GO:0006805|GO:0004497|GO:0005506|GO:0009055|GO:0016712|GO:0019825|GO:0020037|GO:0046872|GO:0050381|GO:0005615|GO:0005783|GO:0005792|GO:0016020	Rn.5563
A_44_P417129	1.65e-05	6.79714	up	2.46524	2.47601	2.53172	2.43619	2.88425	4.3943	5.41651	5.3082	5.04304	2.15737	2.17879	2.91837	4.54	4.46289	4.42151	A_44_P417129
A_44_P386924	0.000778	6.79568	up	2.73444	1.95016	1.93247	3.8546	3.91774	3.71768	4.70455	5.19647	5.00991	4.28693	3.92419	4.93872	4.30399	4.18437	4.83462	LOC295122	PREDICTED: Rattus norvegicus similar to G protein-binding protein CRFG (LOC295122), mRNA [XR_007075]	XR_007075	295122		Rn.197833
A_44_P404954	0.0198124	6.79446	up	2.20318	4.20545	4.5561	4.88432	4.69944	5.96835	6.52288	6.43097	6.30395	5.37404	5.79716	5.23491	5.61441	5.84322	5.78224	Olr513_predicted	Rattus norvegicus olfactory receptor 513 (predicted) (Olr513_predicted), mRNA [NM_001000313]	NM_001000313	295766	GO:0007186|GO:0050911|GO:0004984|GO:0016021	Rn.142938
A_44_P445556	0.000784	6.77398	up	3.72261	4.22544	4.69971	4.65886	4.76627	3.75062	6.98459	6.79052	7.15267	5.97239	5.85222	5.08076	4.84337	4.9927	4.8553	LOC310579	PREDICTED: Rattus norvegicus similar to Annexin A7 (Annexin VII) (Synexin) (LOC310579), mRNA [XR_006339]	XR_006339	310579		Rn.197814
A_44_P252529	0.000692	6.76631	up	1.92662	1.99113	2.70568	3.91807	3.69594	4.248	5.1051	5.1266	4.66684	3.64522	4.60251	4.15964	4.23731	4.28212	4.32548	Crp	Rattus norvegicus C-reactive protein, pentraxin-related (Crp), mRNA [NM_017096]	NM_017096	25419	GO:0006953|GO:0006954|GO:0006958|GO:0005488|GO:0005509|GO:0015485|GO:0005576|GO:0005615	Rn.16463
A_44_P361329	9.01e-08	6.76377	up	2.12794	2.13544	2.14042	4.18331	3.97643	3.86024	4.89783	4.94204	4.83742	4.46664	4.3943	2.6814	3.52411	2.41544	2.59553	A_44_P361329
A_44_P847378	2.09e-05	6.73989	up	5.36218	5.52636	5.44612	6.36944	6.6464	5.41594	8.37349	8.2225	7.99686	7.40266	7.52788	4.95731	4.83392	4.38092	4.86302	BF415581	UI-R-CA1-bka-h-11-0-UI.s1 UI-R-CA1 Rattus norvegicus cDNA clone UI-R-CA1-bka-h-11-0-UI 3', mRNA sequence [BF415581]	BF415581			Rn.148138
A_44_P236255	0.00126308	6.73983	down	5.81594	6.31922	6.11389	6.83722	6.11361	6.3446	3.92587	2.90422	3.16082	3.20732	2.52715	3.52776	5.66249	6.36446	5.87719	Calb1	Rattus norvegicus calbindin 1 (Calb1), mRNA [NM_031984]	NM_031984	83839	GO:0007611|GO:0007626|GO:0042359|GO:0048167|GO:0005499|GO:0005509|GO:0005515|GO:0005737	Rn.3908
A_44_P550273	0.0126233	6.73843	up	2.00272	2.08197	3.95983	4.25386	4.6479	3.60857	5.45737	5.44019	5.40419	5.27069	5.30996	5.23582	4.42488	4.25001	4.0653	Olr1261_predicted	Rattus norvegicus olfactory receptor 1261 (predicted) (Olr1261_predicted), mRNA [NM_001000804]	NM_001000804	405090	GO:0007186|GO:0050911|GO:0004984|GO:0016021	Rn.143511
A_44_P519948	0.00553662	6.73427	up	5.00022	4.65886	3.89341	4.69324	4.62366	5.45545	7.49421	6.51791	7.79495	5.54627	5.62413	4.71064	4.87011	4.66351	5.19128	Fcar	Rattus norvegicus IgA Fc receptor (Fcar), mRNA [NM_201992]	NM_201992	365183	GO:0006955|GO:0005057|GO:0019862|GO:0016021	Rn.123516
A_44_P419858	0.000512	6.7265	up	2.46432	2.61448	3.26421	3.17324	3.5657	3.12591	5.33391	5.54941	5.70926	4.68912	4.19261	3.51364	3.04136	3.53531	2.82536	XM_345835	Rattus norvegicus similar to 60S ribosomal protein L38 (LOC366919), mRNA [XM_345835]	XM_345835
A_44_P526795	0.000177	6.71581	up	3.9776	4.02004	4.58802	5.42343	5.73639	5.40507	6.85118	6.93442	7.04275	6.62373	6.62033	5.54155	5.83953	5.79894	5.50272	Sdccag33_predicted	PREDICTED: Rattus norvegicus serologically defined colon cancer antigen 33 (predicted) (Sdccag33_predicted), mRNA [XM_225688]	XM_225688	307217	GO:0006355|GO:0003676|GO:0003700|GO:0008270|GO:0005622|GO:0005634	Rn.205514
A_43_P15993	0.000787	6.69346	up	8.77745	8.99561	9.56658	11.4404	9.4121	10.852	11.8636	11.5317	12.1726	11.0532	11.9316	11.5104	11.4223	10.7138	10.4531	Itgam	Rattus norvegicus integrin alpha M (Itgam), mRNA [NM_012711]	NM_012711	25021	GO:0007155|GO:0007229|GO:0030593|GO:0045123|GO:0050798|GO:0001846|GO:0004872|GO:0005515|GO:0046982|GO:0005634|GO:0008305|GO:0009897|GO:0016021	Rn.54465
A_44_P245583	0.00361108	6.66189	up	2.30895	2.09066	3.51261	4.8575	4.90405	3.88296	5.50047	5.34301	5.27653	4.89381	4.94967	4.04769	4.55793	4.69887	4.4142	DLP2	Dynein-like protein 2 (Fragment). [Source:Uniprot/SPTREMBL;Acc:Q63165] [ENSRNOT00000047939]		303242	GO:0007018|GO:0000166|GO:0003777|GO:0005524|GO:0016887|GO:0030286	Rn.214176
A_44_P101361	0.00383221	6.6616	up	2.49492	3.85702	3.81036	4.98058	4.92323	4.32475	6.09262	6.28232	5.99496	7.01789	7.46606	7.24578	6.25285	6.70833	6.6271	Hmga2	Rattus norvegicus high mobility group AT-hook 2 (Hmga2), mRNA [NM_032070]	NM_032070	84017	GO:0000122|GO:0006355|GO:0007001|GO:0007165|GO:0046426|GO:0051091|GO:0003677|GO:0019899|GO:0000228|GO:0000785|GO:0005634	Rn.29981
A_44_P257419	3.92e-05	6.6535	up	5.33683	5.57359	5.23117	6.70298	6.86091	6.0257	8.25268	8.15851	7.93274	7.48263	7.73229	5.60293	4.69632	4.47818	5.21861	Olr132_predicted	Rattus norvegicus olfactory receptor 132 (predicted) (Olr132_predicted), mRNA [NM_001001273]	NM_001001273	293271	GO:0007186|GO:0050911|GO:0004984|GO:0016021	Rn.141863
A_42_P661600	6.03e-06	6.65263	up	6.13355	6.35922	6.24952	7.48501	7.49937	7.20106	9.08148	8.97931	8.88327	8.05495	8.30294	7.31989	7.46125	7.31324	7.23242	Reg3a	Rattus norvegicus regenerating islet-derived 3 alpha (Reg3a), mRNA [NM_172077]	NM_172077	171162	GO:0006953|GO:0006954|GO:0005529|GO:0005615	Rn.11222
A_44_P206115	0.000208	6.63605	up	7.72357	7.6356	8.25627	9.60504	9.80223	10.1002	10.4882	10.5511	10.7671	11.1545	10.7964	10.2474	10.0549	10.3104	9.957	RGD1559963_predicted	PREDICTED: Rattus norvegicus similar to 60S ribosomal protein L9 (predicted) (RGD1559963_predicted), mRNA [XM_227018]		310284
A_42_P666128	0.000404	6.6192	up	3.19353	3.54964	4.05028	5.09943	5.40486	5.96134	6.3623	6.34927	6.26184	5.7871	5.76247	5.16606	6.01413	5.72248	5.77719	Ihh	Indian hedgehog protein (Fragment). [Source:Uniprot/SPTREMBL;Acc:Q9WV29] [ENSRNOT00000024419]		84399	GO:0001501|GO:0001569|GO:0001649|GO:0006508|GO:0007224|GO:0007267|GO:0007275|GO:0007389|GO:0008284|GO:0009968|GO:0016539|GO:0030154|GO:0043066|GO:0045595|GO:0045596|GO:0045944|GO:0048469|GO:0050679|GO:0005102|GO:0005113|GO:0005515|GO:0008233|GO:0015485|GO:0016740|GO:0005576|GO:0005615	Rn.8711
A_43_P14460	0.00125751	6.61548	up	10.8124	10.3252	9.69006	12.376	11.6121	11.7656	13.1692	12.9532	12.8829	10.8671	11.141	11.5338	12.0202	12.2672	12.0095	Prg4_predicted	PREDICTED: Rattus norvegicus proteoglycan 4, (megakaryocyte stimulating factor, articular superficial zone protein, camptodactyly, arthropathy, coxa vara, pericarditis syndrome) (predicted) (Prg4_predicted), mRNA [XM_213903]		289104	GO:0008283|GO:0005615	Rn.198420
A_44_P348901	0.00105727	6.61406	up	4.59233	3.56037	4.38583	4.78695	5.22676	6.50141	6.95219	6.97972	6.78323	3.9734	6.4222	5.50402	6.38622	5.9403	6.01821	Olr1638_predicted	Rattus norvegicus olfactory receptor 1638 (predicted) (Olr1638_predicted), mRNA [NM_001000834]	NM_001000834	405123	GO:0007186|GO:0050911|GO:0004984|GO:0016021	Rn.142434
A_44_P236670	0.0134177	6.60844	down	6.6053	7.48816	6.77776	4.07611	5.63286	5.01936	4.52153	5.07098	3.10579	4.88404	4.96254	5.53559	4.17677	4.74715	4.71938	LOC689511	PREDICTED: Rattus norvegicus similar to Discs large homolog 5 (Placenta and prostate DLG) (Discs large protein P-dlg) (LOC689511), mRNA [XM_001071038]	XM_001071038	689511
A_44_P543428	0.00334803	6.59942	up	4.99559	3.79105	4.57697	4.82924	4.44989	4.49467	7.47213	6.66809	7.39041	4.45568	4.97687	5.26665	4.95283	5.13404	5.22642	Il8rb	Rattus norvegicus interleukin 8 receptor, beta (Il8rb), mRNA [NM_017183]	NM_017183	29385	GO:0006915|GO:0006928|GO:0006935|GO:0006954|GO:0006968|GO:0007165|GO:0007186|GO:0007200|GO:0008283|GO:0008284|GO:0030593|GO:0042119|GO:0001584|GO:0004872|GO:0004918|GO:0004950|GO:0005515|GO:0005622|GO:0005737|GO:0005886|GO:0005887|GO:0009986|GO:0016020|GO:0016021|GO:0042629	Rn.90347
A_43_P21977	6.95e-06	6.58995	up	5.75926	5.81401	5.8708	6.5742	6.46222	6.42724	8.65909	8.56939	8.3764	7.77615	7.89324	8.40924	7.4538	7.1587	7.49069	RGD1566394_predicted	PREDICTED: Rattus norvegicus similar to cysteine-rich glycoprotein (predicted) (RGD1566394_predicted), mRNA [XM_574584]		499285	GO:0006508|GO:0016337|GO:0004222|GO:0008237|GO:0008270|GO:0005886	Rn.106061
A_44_P517470	0.00442488	6.57629	up	3.27185	1.90584	1.89743	4.46018	4.27654	5.43933	5.03355	5.28047	4.91292	4.80116	4.90621	4.46761	5.15078	4.96466	4.88211	BM384709	BM384709 UI-R-CN1-cjl-d-03-0-UI.s2 UI-R-CN1 Rattus norvegicus cDNA clone UI-R-CN1-cjl-d-03-0-UI 3', mRNA sequence [BM384709]	BM384709			Rn.106518
A_44_P168755	0.00131371	6.57561	down	5.12691	5.61441	5.02203	3.34696	3.60246	3.39611	2.51067	3.04482	2.05648	3.72027	3.04691	3.97148	3.45278	3.86877	3.5647	ENSRNOT00000042632	similar to RIKEN cDNA 5031410I06 (LOC686886), mRNA [Source:RefSeq_dna;Acc:XR_009064] [ENSRNOT00000042632]
A_44_P484730	0.000786	6.57546	up	2.09853	2.9565	2.14905	5.16309	5.08735	5.90739	5.32239	4.99236	5.04061	5.83231	5.70666	5.33334	5.89778	5.6793	5.58684	Olr526_predicted	Rattus norvegicus olfactory receptor 526 (predicted) (Olr526_predicted), mRNA [NM_001001375]	NM_001001375	295781	GO:0007186|GO:0050911|GO:0004984|GO:0016021	Rn.142930
A_44_P121790	0.00619575	6.57266	down	6.56329	7.22781	6.37742	4.20291	5.42772	4.90975	4.08228	4.73764	3.19917	4.7161	4.61825	5.4722	3.74267	4.54412	4.44989	ENSRNOT00000041850	similar to RIKEN cDNA 5031410I06 (LOC686886), mRNA [Source:RefSeq_dna;Acc:XR_009064] [ENSRNOT00000041850]				Rn.198446
A_44_P319162	0.0447205	6.56312	up	3.51327	3.85774	2.59885	4.38494	4.2919	5.23117	5.42178	4.95092	7.7403	4.87953	4.74373	4.7944	5.12691	4.79747	4.78324	CB546889	CB546889 AMGNNUC:NRPI4-00059-C4-A W Rat pituitary (10472) Rattus norvegicus cDNA clone nrpi4-00059-c4 5', mRNA sequence [CB546889]	CB546889			Rn.123251
A_44_P741373	0.00392361	6.55907	up	8.35656	8.45967	7.38487	8.42835	8.67178	7.94648	10.2448	10.8243	11.2725	9.34111	9.35206	7.54664	7.71384	7.56548	7.79495	BM390141	BM390141 UI-R-CN1-cjp-j-02-0-UI.s1 UI-R-CN1 Rattus norvegicus cDNA clone UI-R-CN1-cjp-j-02-0-UI 3', mRNA sequence [BM390141]	BM390141			Rn.198229
A_44_P391118	5.03e-06	6.55658	up	2.00432	1.96993	1.98518	3.68258	3.66052	4.28795	4.73733	4.81795	4.54298	4.17709	4.01357	3.50917	4.88432	4.41174	4.23947	Olr1751_predicted	Rattus norvegicus olfactory receptor 1751 (predicted) (Olr1751_predicted), mRNA [NM_001000492]	NM_001000492	302825	GO:0007186|GO:0050911|GO:0004984|GO:0016021	Rn.143697
A_44_P735357	0.0091839	6.55053	up	2.07616	3.65704	3.89925	4.70996	4.95126	3.95949	6.0347	5.83184	5.90074	5.33807	5.57504	3.37728	4.72385	3.50014	4.33642	AW919350	EST350654 Rat gene index, normalized rat, norvegicus, Bento Soares Rattus norvegicus cDNA clone RGIFT15 5' end, mRNA sequence [AW919350]	AW919350			Rn.7742
A_43_P16178	5.07e-06	6.54107	up	4.48034	4.56859	4.29272	6.04654	6.01325	4.23908	7.17465	7.13276	7.16282	6.86475	6.96931	5.28574	4.48143	3.28887	4.56181	AF493157	Rattus norvegicus nitrate-tolerant vascular factor-1 (Ntvf1) mRNA, partial sequence [AF493157]	AF493157			Rn.214206
A_44_P913216	0.000594	6.53974	up	4.18124	3.30029	3.54964	5.83124	5.93864	4.83625	6.48253	6.45442	6.22192	6.94709	6.97707	4.38351	6.01875	5.5665	5.42772	LOC690784	Rattus norvegicus hypothetical protein LOC690784 (LOC690784), mRNA [NM_001044299]	NM_001044299	690784		Rn.214640
A_44_P837538	0.000819	6.5347	up	11.5226	11.8451	12.07	12.7249	13.1156	11.8124	14.2455	14.291	15.0256	13.3943	14.1932	13.1666	12.0825	13.5426	13.367	M23953	RATCARB07 Rat carboxypeptidase B gene, exons 6, 7, and 8 [M23953]	M23953
A_44_P503326	0.00416292	6.53062	up	2.06373	3.52673	3.29432	4.24014	4.21441	4.77433	5.68238	5.53469	5.78938	4.9949	5.41496	4.67447	5.07681	4.49654	4.70486	Olr486_predicted	Rattus norvegicus olfactory receptor 486 (predicted) (Olr486_predicted), mRNA [NM_001000682]	NM_001000682	404887	GO:0007186|GO:0050911|GO:0004984|GO:0016021	Rn.142952
A_44_P527060	0.0319499	6.52601	up	2.11384	3.52071	2.76665	7.45664	7.75753	6.85801	4.96981	6.95526	4.59474	4.7219	4.76967	4.03121	4.08189	4.76277	4.25685	Klk10	Rattus norvegicus kallikrein 10 (Klk10), mRNA [NM_001004100]	NM_001004100	292850	GO:0006508|GO:0004252|GO:0004263|GO:0004293|GO:0004295|GO:0008233|GO:0005615	Rn.78372
A_44_P388828	0.000606	6.52563	up	2.45694	2.39904	2.55642	4.26402	4.34315	3.21306	5.60784	5.24914	4.67379	4.60364	5.71063	3.64876	2.81422	2.23571	2.3945	ENSRNOT00000046209	LRRGT00023. [Source:Uniprot/SPTREMBL;Acc:Q6TXH6] [ENSRNOT00000046209]
A_44_P125764	0.00783298	6.52096	up	3.32516	3.7313	1.94331	4.3642	4.27967	5.23462	5.83787	5.5447	5.73245	4.77034	5.15635	4.30549	5.09593	4.71205	4.82024	Olr499_predicted	Rattus norvegicus olfactory receptor 499 (predicted) (Olr499_predicted), mRNA [NM_001000931]	NM_001000931	405251	GO:0007186|GO:0050911|GO:0004984|GO:0016021	Rn.142945
A_44_P384389	0.000636	6.50061	up	8.51223	7.59847	7.96155	8.26549	8.54831	8.63063	10.6397	10.6397	10.8945	9.87742	9.81455	8.6949	8.61326	9.2095	8.92245	LOC691211	PREDICTED: Rattus norvegicus similar to Cytochrome c, somatic (LOC691211), mRNA [XM_001077221]		691211
A_44_P215720	3.09e-05	6.48867	up	8.35535	8.43096	8.69543	9.79912	9.97421	10.1883	11.1335	11.0966	11.3455	11.2841	11.2211	10.0478	9.75492	10.1525	10.0614	XM_232746	Rattus norvegicus similar to 60S RIBOSOMAL PROTEIN L35 (LOC297870), mRNA [XM_232746]	XM_232746
A_44_P594701	0.000712	6.48606	down	4.87082	5.21549	5.70926	3.29636	3.37442	2.91706	2.62876	2.2799	2.79488	3.28505	3.59999	3.42515	3.27611	2.6688	3.12243	BP503270	BP503270 Rattus norvegicus insulinoma RINm5F Rattus norvegicus cDNA clone RI01738 5', mRNA sequence [BP503270]	BP503270			Rn.155524
A_44_P466517	2.24e-05	6.48447	up	7.63212	7.90701	7.92394	8.57353	8.84612	8.14563	10.4771	10.4186	10.6584	10.1229	9.94997	8.1822	8.35716	8.92978	8.88672	ENSRNOT00000006091	similar to 60S ribosomal protein L17 (L23) (predicted) (RGD1562391_predicted), mRNA [Source:RefSeq_dna;Acc:XR_009283] [ENSRNOT00000006091]				Rn.195805
A_44_P475877	0.00218763	6.47537	up	3.71157	3.52455	4.69184	4.91818	5.26186	4.66929	6.4303	6.70378	6.87877	6.86119	6.55654	5.79127	5.5424	5.73795	5.76001	ENSRNOT00000034688
A_42_P572521	0.000256	6.47458	up	11.095	11.5035	11.6163	12.4683	12.0388	12.3725	14.382	13.8569	14.0602	13.2227	13.3343	13.3418	12.9517	12.7942	12.8486	C5r1	Rattus norvegicus complement component 5, receptor 1 (C5r1), mRNA [NM_053619]	NM_053619	113959	GO:0000187|GO:0006935|GO:0006954|GO:0006968|GO:0007165|GO:0007186|GO:0007202|GO:0007204|GO:0007606|GO:0001584|GO:0004872|GO:0004878|GO:0004942|GO:0004944|GO:0005886|GO:0005887|GO:0009986|GO:0016020|GO:0016021	Rn.10680
A_44_P589185	1.25e-05	6.46764	up	6.76756	6.90375	6.66174	7.53805	7.83411	9.06613	9.32665	9.50873	9.57739	6.56821	8.72315	7.94259	8.53002	8.37097	8.39702	AI145447	UI-R-BT0-pv-d-09-0-UI.s1 UI-R-BT0 Rattus norvegicus cDNA clone UI-R-BT0-pv-d-09-0-UI 3', mRNA sequence [AI145447]	AI145447			Rn.96228
A_44_P333833	0.00530197	6.43828	up	4.24148	5.2605	3.60031	6.0619	6.01798	6.30498	7.11545	7.12409	6.92277	6.53145	6.6419	6.30821	6.69248	6.65647	6.76885	BE104111	BE104111 UI-R-BX0-ark-h-11-0-UI.s1 UI-R-BX0 Rattus norvegicus cDNA clone UI-R-BX0-ark-h-11-0-UI 3', mRNA sequence [BE104111]	BE104111			Rn.33391
A_44_P527798	0.000954	6.42242	up	5.50103	4.59306	5.49995	5.49055	5.59544	5.85445	7.77041	7.91143	7.96155	6.84119	6.77239	6.02794	6.15612	6.7178	6.39628	LOC500779	PREDICTED: Rattus norvegicus similar to 26S protease regulatory subunit 6B (TAT-binding protein 7) (TBP-7) (LOC500779), mRNA [XR_008814]	XR_008814	500779		Rn.197472
A_44_P104985	0.0227521	6.41709	up	4.30846	2.12898	2.03401	2.91418	3.05026	3.57247	5.40419	5.59624	5.51677	3.8754	3.57856	4.55575	4.44505	3.21229	3.29636	Serpinb2	Rattus norvegicus serine (or cysteine) proteinase inhibitor, clade B, member 2 (Serpinb2), mRNA [NM_021696]	NM_021696	60325	GO:0006916|GO:0042060|GO:0004867|GO:0008243	Rn.42912
A_44_P452818	0.000297	6.39029	up	5.20228	5.26017	4.60364	6.56242	6.45802	6.9393	7.84164	7.54214	7.70997	7.61456	7.49937	6.97762	6.87354	6.91311	7.08498	ENSRNOT00000005413
A_44_P445074	6.01e-05	6.38498	up	2.04805	2.09986	2.07967	2.08994	2.04774	3.92036	4.87866	4.92238	4.45059	2.28534	3.46095	2.03546	3.29981	2.96274	3.44115	Olr283_predicted	Rattus norvegicus olfactory receptor 283 (predicted) (Olr283_predicted), mRNA [NM_001001010]	NM_001001010	405384	GO:0007186|GO:0050911|GO:0004984|GO:0016021	Rn.141758
A_44_P344205	7.9e-06	6.37435	up	5.03999	4.84826	5.11803	6.45156	6.59291	5.92206	7.71025	7.72307	7.58979	7.19182	7.17465	6.47325	6.74687	6.41941	6.33037	Olr868_predicted	Rattus norvegicus olfactory receptor 868 (predicted) (Olr868_predicted), mRNA [NM_001000821]	NM_001000821	405110	GO:0007186|GO:0050911|GO:0004984|GO:0016021	Rn.143172
A_44_P288333	9.57e-06	6.37294	up	5.90551	5.73771	6.03228	7.17885	7.40216	7.06443	8.53922	8.50626	8.64589	8.56523	8.45912	7.63984	7.41884	7.68712	7.64244	RGD1565560_predicted	PREDICTED: Rattus norvegicus similar to ribosomal protein S11 (predicted) (RGD1565560_predicted), mRNA [XM_223504]		289701	GO:0003735|GO:0005843
A_44_P534490	0.00121564	6.36933	up	4.86884	3.82071	4.37256	5.32548	5.41954	6.16296	7.25792	6.97414	6.84347	6.11558	5.99364	4.54881	6.52342	6.2887	5.83695	Slc5a4a_predicted	PREDICTED: Rattus norvegicus solute carrier family 5, member 4a (predicted) (Slc5a4a_predicted), mRNA [XM_228085]		294341	GO:0016021	Rn.133639
A_44_P898566	0.0061039	6.36542	up	11.0499	9.383	9.83591	9.97241	10.2451	9.72931	12.6845	12.673	12.9221	11.4092	11.5913	11.0602	10.3687	10.625	10.7408	LOC366355	PREDICTED: Rattus norvegicus similar to L-lactate dehydrogenase A chain (LDH-A) (LDH muscle subunit) (LDH-M) (LOC366355), mRNA [XR_006946]	XR_006946	366355		Rn.197591
A_44_P455228	0.0131731	6.3586	up	3.96934	2.12807	2.08694	4.8069	4.65468	5.0254	5.58906	5.30941	5.29201	4.40309	5.68484	5.3004	5.41334	5.20601	5.37716	Mgat5b_predicted	Rattus norvegicus similar to hypothetical protein DKFZp761J107.1 - human (fragment) (LOC303693), mRNA [XM_221136]		303693		Rn.50582
A_44_P621111	0.000956	6.35631	up	5.52408	5.13903	5.94118	6.82854	6.54523	6.09579	8.58807	7.91437	8.10642	8.15067	8.16523	8.04778	7.1623	7.20106	7.25322	A_44_P621111
A_44_P714618	6.34e-05	6.34467	up	7.70124	7.65113	7.31469	10.2675	9.73536	9.51826	10.3687	10.2451	10.0499	11.2335	11.3803	11.4873	10.8694	11.0187	10.8968	LOC367311	PREDICTED: Rattus norvegicus similar to ADP-ribosylation factor-like protein 4C (ADP-ribosylation factor-like 7) (LOC367311), mRNA [XM_001065966]	XM_001065966	367311
A_44_P255875	2.97e-05	6.3386	up	2.44986	2.21007	2.25924	3.45848	3.80555	2.20147	5.06218	4.76527	5.0842	4.62842	4.37574	3.30213	2.49141	2.12184	2.07556	A_44_P255875
A_44_P377593	0.000188	6.33254	up	7.32901	7.22364	7.83464	8.01825	8.48857	8.09394	10.0268	10.0881	10.2608	9.66894	9.42539	8.43935	8.50731	8.90143	8.57117	A_44_P377593
A_42_P714311	0.0061191	6.32906	up	8.81321	8.46792	9.56108	10.9876	10.3108	11.1503	11.9782	10.8378	12.0122	10.2461	10.7557	11.0465	11.0144	11.2473	10.4014	Ccl3	Rattus norvegicus chemokine (C-C motif) ligand 3 (Ccl3), mRNA [NM_013025]	NM_013025	25542	GO:0006874|GO:0006887|GO:0006928|GO:0006935|GO:0006954|GO:0006955|GO:0007010|GO:0007165|GO:0007186|GO:0007267|GO:0030593|GO:0030595|GO:0045069|GO:0004871|GO:0005515|GO:0008009|GO:0008201|GO:0042056|GO:0005576|GO:0005615|GO:0005625	Rn.10139
A_44_P269357	1e-05	6.32617	up	1.93292	1.92962	1.92791	1.88052	1.93011	3.22441	4.64028	4.72759	4.40659	3.96565	4.11487	3.08462	3.64545	3.59113	3.69051	LOC498836	Rattus norvegicus LRRG00125 (LOC498836), mRNA [NM_001047935]	NM_001047935	498836		Rn.123903
A_44_P194939	0.0387813	6.31082	down	13.1133	13.1436	10.5873	8.88141	8.92163	9.79702	9.53962	10.0534	9.27775	9.5319	8.89084	10.185	8.74285	8.52818	8.70173	BF548548	UI-R-A0-at-g-04-0-UI.r1 UI-R-A0 Rattus norvegicus cDNA clone UI-R-A0-at-g-04-0-UI 5', mRNA sequence [BF548548]	BF548548			Rn.170224
A_44_P546123	7.74e-05	6.30004	up	6.8896	6.59109	6.34736	8.61326	8.35306	8.33331	9.2341	9.23048	9.32955	9.19199	9.40615	9.53334	9.21193	9.08894	9.23217	Mcm5_predicted	PREDICTED: Rattus norvegicus minichromosome maintenance deficient 5, cell division cycle 46 (S. cerevisiae) (predicted) (Mcm5_predicted), mRNA [XM_226316]		291885	GO:0000074|GO:0006260|GO:0006270|GO:0003677|GO:0005515|GO:0005524|GO:0008094|GO:0005634	Rn.100779
A_44_P442188	9.54e-05	6.29488	up	2.7898	2.98294	2.87747	3.4809	3.64488	4.363	5.69122	5.70237	5.21917	5.16365	5.28415	5.31081	4.66758	4.56644	3.88614	BQ202946	UI-R-DO1-cms-l-22-0-UI.s1 UI-R-DO1 Rattus norvegicus cDNA clone UI-R-DO1-cms-l-22-0-UI 3', mRNA sequence [BQ202946]	BQ202946			Rn.18432
A_44_P728452	0.000761	6.28798	up	4.93227	4.51854	5.48454	5.6718	5.50434	5.93732	7.63033	7.52144	7.74137	7.62224	7.27613	6.6339	6.02275	6.16787	5.96734	LOC361325	Rattus norvegicus similar to RIKEN cDNA 2410116I05 (LOC361325), mRNA [NM_001047905]	NM_001047905	361325	GO:0006412|GO:0003735|GO:0005622|GO:0005840	Rn.124174
A_44_P161823	1.14e-05	6.28763	up	8.64032	8.41492	8.39477	9.39532	9.49928	9.43532	11.1754	11.0185	11.2137	10.7472	10.7689	9.77837	9.75133	9.9477	9.92826	RGD1309049	Rattus norvegicus similar to RIKEN cDNA 4933415F23 (RGD1309049), mRNA [NM_001013956]	NM_001013956	301306		Rn.163056
A_44_P213175	0.00422019	6.28635	down	4.86722	5.57845	5.93304	2.14114	2.19944	2.08099	2.95873	3.28098	2.18233	3.94721	4.1136	4.4142	3.04405	3.22782	2.74686	RGD1561424_predicted	Rattus norvegicus similar to CTCL tumor antigen se57-1 (predicted) (RGD1561424_predicted), mRNA [NM_001077667]	NM_001077667	291530		Rn.151076
A_43_P16380	0.00745034	6.28549	up	3.52042	1.93815	1.93425	3.37569	3.89308	3.30982	5.18598	5.11621	5.04671	4.66091	4.85717	3.52138	5.27429	4.38131	4.16525	Olr1356	Rattus norvegicus olfactory receptor 1356 (Olr1356), mRNA [NM_001000493]	NM_001000493	302954	GO:0007165|GO:0007186|GO:0007608|GO:0050896|GO:0050911|GO:0004872|GO:0004984|GO:0016020|GO:0016021	Rn.113181
A_44_P889765	0.00378984	6.27613	up	2.01052	2.00659	3.31114	3.82452	4.39268	5.20092	5.16334	4.96692	5.14761	4.71311	7.23369	4.37256	4.61882	4.66444	4.89841	A_44_P889765
A_44_P980864	0.000483	6.26825	up	7.32522	7.45634	6.67084	9.05909	9.31417	9.25185	9.75828	9.69189	9.94642	9.59252	9.40996	9.2452	9.28345	9.21651	9.0687	BG380414	BG380414 UI-R-CT0-btx-a-02-0-UI.s1 UI-R-CT0 Rattus norvegicus cDNA clone UI-R-CT0-btx-a-02-0-UI 3', mRNA sequence [BG380414]	BG380414			Rn.3130
A_44_P323575	8.7e-05	6.26478	up	1.88785	1.8969	1.89621	1.97851	3.66571	3.89446	4.26581	4.52262	4.8343	3.95949	4.61178	3.5985	3.40264	5.27169	3.11289	A_44_P323575
A_44_P1036881	0.00168989	6.26379	down	7.7707	7.7994	6.79632	4.79774	4.50981	4.28519	4.95731	4.90975	4.55825	4.05064	4.11397	5.42772	5.0496	4.72315	5.05415	BF563262	UI-R-BO1-ajh-h-04-0-UI.r1 UI-R-BO1 Rattus norvegicus cDNA clone UI-R-BO1-ajh-h-04-0-UI 5', mRNA sequence [BF563262]	BF563262			Rn.67079
A_44_P932042	0.00313825	6.25393	up	7.73109	7.82999	8.48992	10.4446	9.57479	10.3488	11.3042	10.1418	10.5393	10.1101	10.1075	10.8971	10.9021	11.1541	10.6169	BF544728	UI-R-C2p-qq-e-09-0-UI.r1 UI-R-C2p Rattus norvegicus cDNA clone UI-R-C2p-qq-e-09-0-UI 5', mRNA sequence [BF544728]	BF544728			Rn.174430
A_44_P287847	0.012833	6.25223	up	4.47299	4.20324	4.28351	4.37256	5.51129	7.11835	6.59192	8.16103	6.13989	5.9488	5.73795	4.92816	5.53298	5.35091	5.3831	Ncr3	Rattus norvegicus natural cytotoxicity triggering receptor 3 (Ncr3), mRNA [NM_181822]	NM_181822	294251	GO:0006955|GO:0004872|GO:0045233|GO:0016020|GO:0016021	Rn.203206
A_44_P142573	9.82e-05	6.24448	up	5.33895	4.92979	5.3269	6.32569	6.45253	7.31787	8.03504	7.685	7.80335	6.20102	7.43979	6.46881	7.03756	7.06232	7.12944	RGD1304731_predicted	PREDICTED: Rattus norvegicus similar to RIKEN cDNA 5330437I02 gene (predicted) (RGD1304731_predicted), mRNA [XM_214556]		291549	GO:0004866|GO:0016021	Rn.70441
A_44_P993328	0.000597	6.24285	up	10.2965	10.1176	10.7626	12.4674	11.9553	12.8548	13.3764	12.7312	12.9957	12.5546	12.6113	13.1798	13.3537	13.9659	13.3304	Ms4a11_predicted	PREDICTED: Rattus norvegicus membrane-spanning 4-domains, subfamily A, member 11 (predicted) (Ms4a11_predicted), mRNA [XM_342028]		361735		Rn.101878
A_44_P605002	4.15e-05	6.24143	up	4.74984	4.60043	4.88509	5.62535	5.83695	5.72542	7.40872	7.18931	7.56297	7.53318	7.31324	6.86319	6.29908	6.78953	6.22642	RGD1309971_predicted	PREDICTED: Rattus norvegicus similar to KIAA1126 protein (predicted) (RGD1309971_predicted), mRNA [XM_235397]		315054		Rn.33421
A_44_P119153	8.27e-05	6.24008	up	5.83572	5.7188	6.06214	5.93809	6.54201	6.17721	8.27449	8.56097	8.70589	7.82977	7.72478	7.07328	6.35188	7.02969	6.63152	A_44_P119153
A_44_P730817	0.00237865	6.23295	up	4.57626	5.67956	5.67865	7.54498	6.61874	8.11878	8.1229	7.73061	8.00071	6.58923	6.73909	6.61401	6.64907	6.18198	6.55853	TC603905
A_44_P142058	4.35e-05	6.22648	up	2.54565	2.93508	2.85085	3.57787	3.63266	2.42424	5.47522	5.49588	5.27573	3.68648	3.97515	2.27415	2.2779	2.34056	2.39983	Olr1218_predicted	Rattus norvegicus olfactory receptor 1218 (predicted) (Olr1218_predicted), mRNA [NM_001000488]	NM_001000488	302087	GO:0007186|GO:0050911|GO:0004984|GO:0016021	Rn.143548
A_44_P885514	6.93e-05	6.20616	up	4.29079	4.3893	4.58268	5.34275	4.61882	4.88687	7.31002	6.90315	6.95072	6.93395	6.84979	6.82445	5.06184	5.13286	5.14156	TC596312	Q4THP9_TETNG (Q4THP9) Chromosome undetermined SCAF2771, whole genome shotgun sequence. (Fragment), partial (5%) [TC596312]
A_44_P187453	8.55e-07	6.20083	up	1.91637	1.91603	1.91462	3.37112	3.60953	3.93597	4.64922	4.51154	4.48364	4.02945	3.80715	11.8081	4.03716	3.69701	3.83902	RGD1560210_predicted	PREDICTED: Rattus norvegicus RGD1560210 (predicted) (RGD1560210_predicted), mRNA [XM_238267]	XM_238267	295622		Rn.43872
A_43_P19435	0.000123	6.19479	down	8.19451	8.24976	7.78816	9.41244	8.63834	8.7301	5.51856	5.57817	5.24254	5.61505	5.79127	6.72884	5.84034	5.61766	5.90892	Egfl6	PREDICTED: Rattus norvegicus EGF-like-domain, multiple 6 (Egfl6), mRNA [XM_228918]		317470		Rn.21946
A_44_P130504	0.00456744	6.19452	up	2.71335	2.04567	3.50518	3.11495	3.38013	3.19846	5.47353	5.04029	5.64336	4.11819	4.18221	3.54084	3.52737	2.92622	2.85444	Pth	Rattus norvegicus parathyroid hormone (Pth), mRNA [NM_017044]	NM_017044	24694	GO:0001501|GO:0001503|GO:0006874|GO:0007186|GO:0007189|GO:0007266|GO:0007267|GO:0007595|GO:0008628|GO:0045453|GO:0046058|GO:0005179|GO:0005575|GO:0005576|GO:0005615	Rn.9768
A_44_P438758	0.000229	6.18922	up	5.36473	5.87235	6.03526	7.01134	7.24008	8.35328	8.4823	8.38256	8.29676	7.64632	7.97991	7.26372	7.98794	7.87909	7.95668	ENSRNOT00000044152	similar to BC049975 protein (predicted) (RGD1565462_predicted), mRNA [Source:RefSeq_dna;Acc:XR_008461] [ENSRNOT00000044152]				Rn.195863
A_44_P608715	8.4e-05	6.18272	up	5.8678	6.12552	6.1964	6.59737	6.42376	6.33555	8.54236	8.94471	8.58738	8.21176	8.3418	8.35982	7.19557	7.08263	6.69691	TC609102
A_44_P464045	0.000153	6.18009	up	8.19795	8.17642	8.01668	9.82386	9.54308	9.39945	10.9451	10.3993	10.9295	10.9245	11.4554	11.0978	10.3047	10.1242	10.152	Arl11	Rattus norvegicus ADP-ribosylation factor-like 11 (Arl11), mRNA [NM_001013433]	NM_001013433	364396	GO:0007264|GO:0000166|GO:0005525|GO:0005622	Rn.23090
A_44_P653304	0.00393555	6.17883	down	7.10218	7.17756	5.84768	2.9201	4.4277	3.77607	4.2429	3.95601	4.04651	3.69124	3.01495	3.83137	4.27786	4.12671	3.96336	CV106990	AGENCOURT_31531301 NIH_MGC_269 Rattus norvegicus cDNA clone IMAGE:7459288 5', mRNA sequence [CV106990]	CV106990			Rn.97779
A_44_P476160	0.00182118	6.17868	up	3.06614	1.99214	2.11751	3.82031	4.15133	3.3766	5.23553	4.96563	4.85651	4.4659	4.43831	3.55913	3.88582	4.10013	3.82968	RGD1565062_predicted	PREDICTED: Rattus norvegicus similar to PF20 (predicted) (RGD1565062_predicted), mRNA [XM_576582]	XM_576582	501158		Rn.48315
A_44_P419585	1.53e-05	6.17531	up	2.07123	1.89903	2.00363	3.47285	3.03838	3.47908	4.59201	4.78957	4.47185	3.45678	3.64778	3.52258	2.63767	3.8757	3.82478	RGD1559615_predicted	Rattus norvegicus similar to KIAA1074 protein (LOC291346), mRNA [XM_225620]	XM_225620	291346
A_43_P21665	0.000218	6.16517	down	5.35731	5.23173	5.51129	3.29801	2.51555	2.15489	3.06325	2.7566	2.40806	3.01294	3.21261	3.48709	3.59485	2.41404	3.23436	LOC502774	Rattus norvegicus similar to Probable serine carboxypeptidase CPVL precursor (Carboxypeptidase, vitellogenic-like) (Vitellogenic carboxypeptidase-like protein) (VCP-like protein) (LOC502774), mRNA [NM_001029927]	NM_001029927	502774	GO:0006508|GO:0004185	Rn.162752
A_44_P168405	0.000259	6.16383	up	10.0821	9.82101	10.3347	12.1678	11.8654	12.1361	12.9846	12.4473	12.6773	12.8997	13.1415	13.3236	12.5241	12.345	12.2427	Fcgr3	Rattus norvegicus Fc receptor, IgG, low affinity III (Fcgr3), mRNA [NM_053843]	NM_053843	116591	GO:0001788|GO:0001798|GO:0001805|GO:0001812|GO:0001820|GO:0006910|GO:0006911|GO:0006955|GO:0007166|GO:0030593|GO:0042535|GO:0042590|GO:0045576|GO:0050766|GO:0050776|GO:0004872|GO:0019770|GO:0019864|GO:0005615|GO:0005886|GO:0016020|GO:0016021	Rn.154415
A_44_P313173	0.00206127	6.16375	up	3.84886	2.7548	3.80252	3.91241	3.36516	2.24906	6.19154	6.17617	5.90989	4.59715	6.17438	3.62935	2.58279	2.25373	2.15725	BI286340	UI-R-DE0-caj-g-08-0-UI.s1 UI-R-DE0 Rattus norvegicus cDNA clone UI-R-DE0-caj-g-08-0-UI 3', mRNA sequence [BI286340]	BI286340			Rn.177251
A_44_P283899	0.0078494	6.1623	up	1.91916	3.6876	3.12678	3.60374	3.56605	4.13428	5.34895	5.55319	5.70182	5.02816	4.55575	3.66937	4.03998	3.98768	4.05395	XM_344771	Rattus norvegicus similar to S-phase kinase-associated protein 1A isoform b; organ of Corti protein 2; transcription elongation factor B (SIII), polypeptide 1-like; RNA polymerase II elongation factor-like protein OCP2; cyclin A/CDK2-associated p19...	XM_344771
A_44_P339994	0.00129378	6.16106	up	7.07516	5.97011	6.47089	6.43999	6.68273	6.23139	9.05379	9.07484	9.25707	8.65644	8.39981	7.37768	6.79997	7.25087	6.97172	LOC364223	PREDICTED: Rattus norvegicus similar to Glyceraldehyde-3-phosphate dehydrogenase (GAPDH) (LOC364223), mRNA [XR_008213]	XR_008213	364223		Rn.197138
A_44_P204001	0.00722354	6.15204	down	7.26564	7.85247	7.21911	4.63716	5.91042	5.30567	4.82481	5.65108	3.99813	5.54821	5.39666	6.05911	4.43797	5.59377	5.23867	ENSRNOT00000041850	similar to RIKEN cDNA 5031410I06 (LOC686886), mRNA [Source:RefSeq_dna;Acc:XR_009064] [ENSRNOT00000041850]				Rn.198446
A_44_P362257	0.0057197	6.15136	up	1.98007	2.06909	3.3783	4.85561	4.03926	4.40872	5.4503	4.87521	4.96466	5.06785	5.11711	5.62447	5.43868	5.75118	5.8798	AW142827	AW142827 EST293081 Normalized rat brain, Bento Soares Rattus sp. cDNA clone RGIAW45 5' end, mRNA sequence [AW142827]	AW142827			Rn.25191
A_44_P186973	0.000121	6.14629	up	5.50131	5.49914	5.93864	6.46278	6.27208	7.10792	8.31228	8.41139	8.07456	6.27295	6.6867	6.02222	6.82339	6.72063	6.94313	Olr417_predicted	Rattus norvegicus olfactory receptor 417 (predicted) (Olr417_predicted), mRNA [NM_001000388]	NM_001000388	296679	GO:0007186|GO:0050911|GO:0003676|GO:0004984|GO:0008270|GO:0005622|GO:0016021	Rn.143024
A_44_P251110	0.0120753	6.13233	down	5.5016	6.06503	6.1123	5.10477	5.50817	5.04218	3.40447	2.23618	4.18896	4.79339	4.51406	5.5694	5.15321	6.00211	5.35172	AA925964	AA925964 UI-R-A1-eo-c-06-0-UI.s1 UI-R-A1 Rattus norvegicus cDNA clone UI-R-A1-eo-c-06-0-UI 3', mRNA sequence [AA925964]	AA925964
A_44_P177530	0.0222057	6.12402	up	1.97695	4.19447	4.0052	5.04894	4.98476	5.33446	6.2463	5.95025	5.8235	5.40658	5.83212	4.85228	5.5324	5.6331	5.73016	Olr1411_predicted	Rattus norvegicus olfactory receptor 1411 (predicted) (Olr1411_predicted), mRNA [NM_001000783]	NM_001000783	405061	GO:0007186|GO:0050911|GO:0004984|GO:0016021	Rn.142159
A_44_P278499	0.00623941	6.12299	up	2.11859	3.61484	2.15277	3.86641	3.76355	4.61217	5.21333	5.15889	5.35668	4.44989	5.42036	3.79622	4.66824	4.66628	4.78012	Olr1541_predicted	Rattus norvegicus olfactory receptor 1541 (predicted) (Olr1541_predicted), mRNA [NM_001000728]	NM_001000728	404983	GO:0007186|GO:0050911|GO:0004984|GO:0016021	Rn.142267
A_44_P1038341	0.00857665	6.12048	up	1.95963	3.33011	1.99514	2.84274	2.88017	2.63997	5.62927	4.87588	4.62067	2.62539	3.33212	3.54774	1.91875	3.2534	2.09336	Hal	Rattus norvegicus histidine ammonia lyase (Hal), mRNA [NM_017159]	NM_017159	29301	GO:0006547|GO:0006548|GO:0009058|GO:0004397|GO:0016211|GO:0016829|GO:0005737|GO:0005829	Rn.10037
A_44_P487049	0.000268	6.10849	up	5.95955	5.72987	5.45094	6.35486	6.51634	7.26295	8.03819	8.35144	8.58318	7.09336	7.20244	6.39928	6.99897	6.84207	7.11216	Olr87_predicted	Rattus norvegicus olfactory receptor 87 (predicted) (Olr87_predicted), mRNA [NM_001000543]	NM_001000543	365329	GO:0007186|GO:0050911|GO:0004984|GO:0016021	Rn.141899
A_44_P281269	0.000163	6.09454	up	5.61333	5.6331	5.12913	6.6378	6.73348	7.7773	8.22717	8.0716	7.89935	7.19469	7.48916	6.55232	7.17442	7.27048	7.26295	XM_344360	Rattus norvegicus similar to RIKEN cDNA A430107P09 gene (LOC364336), mRNA [XM_344360]	XM_344360
A_44_P836979	0.000272	6.09225	up	4.67236	4.02874	4.13682	5.09337	5.23223	5.56357	6.93183	7.00488	6.72214	7.00082	6.71584	5.7046	5.53106	5.9634	5.63583	RGD1560685_predicted	PREDICTED: Rattus norvegicus similar to small nuclear ribonucleoprotein D3 (predicted) (RGD1560685_predicted), mRNA [XM_577651]		502191	GO:0016071|GO:0030529
A_44_P259047	0.00804788	6.08153	up	3.6902	4.25994	2.50797	4.97655	5.33807	5.30745	6.2758	6.15076	5.84484	5.69713	5.90376	3.69999	5.15437	4.90436	4.72011	Slc34a1	Rattus norvegicus solute carrier family 34 (sodium phosphate), member 1 (Slc34a1), mRNA [NM_013030]	NM_013030	25548	GO:0006796|GO:0006811|GO:0006814|GO:0006817|GO:0007589|GO:0005515|GO:0015293|GO:0015321|GO:0031402|GO:0005887|GO:0016020|GO:0016021	Rn.92022
A_44_P203731	7.36e-06	6.06456	up	3.71469	3.77678	3.90123	4.25361	4.55959	4.04848	6.27154	6.42195	6.50042	5.87055	5.62447	4.97459	4.23835	4.42419	4.53454	RGD1559647_predicted	PREDICTED: Rattus norvegicus similar to Psmc6 protein (predicted) (RGD1559647_predicted), mRNA [XR_008080]	XR_008080	310988		Rn.127901
A_44_P450012	0.00126662	6.05473	down	5.76279	5.71063	5.55642	5.90763	5.7132	5.48099	3.38834	3.39868	2.44864	3.84772	4.02842	4.67865	5.18074	4.89066	5.05152	Adamts17_predicted	PREDICTED: Rattus norvegicus a disintegrin-like and metalloprotease (reprolysin type) with thrombospondin type 1 motif, 17 (predicted) (Adamts17_predicted), mRNA [XM_218753]		293004	GO:0006508|GO:0003676|GO:0004222|GO:0008270|GO:0005578|GO:0005622|GO:0031012	Rn.108919
A_44_P974179	3.03e-05	6.05386	up	1.88967	1.94238	2.09219	3.70997	4.07779	3.82626	4.78695	4.44686	4.48399	5.00935	4.99926	4.75611	4.67168	4.34878	4.81207	LOC498065	Rattus norvegicus similar to RIKEN cDNA 4921526F01 gene (LOC498065), mRNA [NM_001017484]	NM_001017484	498065		Rn.145440
A_44_P423704	0.000995	6.05307	up	5.39751	4.42151	4.96728	6.09467	7.60686	5.84459	7.38663	7.46039	7.73229	6.78039	7.47919	6.90088	7.2312	6.94958	7.10218	Shh	Rattus norvegicus sonic hedgehog homolog (Drosophila) (Shh), mRNA [NM_017221]	NM_017221	29499	GO:0001525|GO:0001569|GO:0001570|GO:0001656|GO:0001658|GO:0001708|GO:0001755|GO:0001841|GO:0007165|GO:0007224|GO:0007228|GO:0007267|GO:0007389|GO:0007405|GO:0007411|GO:0007417|GO:0007418|GO:0007435|GO:0007442|GO:0007500|GO:0007507|GO:0008209|GO:0008284|GO:0009790|GO:0009887|GO:0009952|GO:0009953|GO:0016539|GO:0030162|GO:0030324|GO:0030326|GO:0030336|GO:0030539|GO:0030850|GO:0030856|GO:0030900|GO:…	Rn.10432
A_43_P13122	2.82e-08	6.0501	up	1.92645	1.9507	1.92972	3.77571	3.52103	4.44288	4.50187	4.57048	4.5254	3.70028	3.98272	3.79559	4.69887	4.30585	4.14915	Gucy2d	Rattus norvegicus guanylate cyclase 2d (Gucy2d), mRNA [NM_130737]	NM_130737	113911	GO:0006182|GO:0006468|GO:0007242|GO:0007608|GO:0050896|GO:0004383|GO:0004672|GO:0005524|GO:0016020|GO:0016021	Rn.10067
A_44_P346537	9.87e-06	6.0477	up	2.01427	2.03315	2.03468	3.08258	3.70399	3.18477	4.68675	4.74373	4.44078	3.96824	4.0336	3.62542	3.33011	2.66156	3.07355	Olr270_predicted	Rattus norvegicus olfactory receptor 270 (predicted) (Olr270_predicted), mRNA [NM_001000229]	NM_001000229	293437	GO:0007186|GO:0050911|GO:0004984|GO:0016021	Rn.138136
A_44_P187418	0.00683628	6.04431	up	5.72309	5.41675	4.42873	5.48623	5.65648	5.76196	7.17795	7.90483	8.27254	6.64409	6.34077	5.4019	3.66265	4.37741	3.99291	RGD1563825_predicted	PREDICTED: Rattus norvegicus similar to ENSANGP00000020885 (predicted) (RGD1563825_predicted), mRNA [XM_240367]	XM_240367	306366		Rn.132418
A_44_P1039176	0.000706	6.03467	up	6.29835	5.50962	5.71696	6.63539	6.23782	6.5976	8.15927	8.62672	8.51876	7.34741	7.50179	7.74638	7.1864	7.15518	6.93474	Steap2_predicted	Rattus norvegicus similar to six transmembrane epithelial antigen of prostate 2; six transmembrane prostate protein; prostate cancer associated gene 1; prostate cancer associated protein 1 (LOC312052), mRNA [XM_231400]		312052	GO:0006893|GO:0006897|GO:0009725|GO:0045055|GO:0005215|GO:0005769|GO:0005829|GO:0005886|GO:0030140|GO:0030173|GO:0042598	Rn.203614
A_44_P429244	0.00480751	6.03411	down	6.68645	7.18087	6.59811	4.31084	5.40162	4.07949	4.48733	4.79303	3.40564	5.09143	4.86399	5.12142	4.12558	4.35741	4.5911	ENSRNOT00000041850	similar to RIKEN cDNA 5031410I06 (LOC686886), mRNA [Source:RefSeq_dna;Acc:XR_009064] [ENSRNOT00000041850]				Rn.198446
A_44_P326031	4.34e-05	6.02727	up	2.04006	2.05314	2.06524	3.68001	3.91241	3.49626	4.7944	4.76317	4.37539	4.82606	4.86062	4.45286	3.65342	3.99569	4.17637	CB606033	AMGNNUC:NRHY5-00382-A10-A W Rat hypothalamus (10471) Rattus norvegicus cDNA clone nrhy5-00382-a10 5', mRNA sequence [CB606033]	CB606033			Rn.200730
A_44_P821851	0.000142	6.02121	up	5.34895	4.94575	5.55559	5.85131	6.20325	6.33963	7.89076	7.81025	7.91944	7.64958	7.41622	6.83204	6.26237	6.52342	6.59059	A_44_P821851
A_44_P533844	2.79e-05	6.00558	up	5.20664	5.49495	5.58196	6.53571	6.7691	6.44239	8.06165	8.04778	7.93302	7.4531	7.45125	5.92403	5.06664	4.63017	4.66128	Olr760_predicted	Rattus norvegicus olfactory receptor 760 (predicted) (Olr760_predicted), mRNA [NM_001001069]	NM_001001069	405957	GO:0007186|GO:0050911|GO:0004984|GO:0016021	Rn.142765
A_44_P698466	8.75e-05	5.98988	up	4.65392	5.1198	4.91109	6.7939	7.16655	6.55613	7.36691	7.41541	7.65007	7.56623	7.53649	7.47484	7.33247	7.32207	7.6029	ENSRNOT00000026825				GO:0005515	Rn.167797
A_44_P248105	0.000374	5.97632	up	7.91069	7.75558	7.75271	9.19347	8.42635	8.57408	10.834	10.109	10.2138	9.26272	9.29997	9.66894	9.20154	9.29399	9.28263	Pira2_predicted	PREDICTED: Rattus norvegicus paired-Ig-like receptor A2 (predicted) (Pira2_predicted), mRNA [XM_341771]	XM_341771	361492		Rn.207186
A_44_P147138	0.00181299	5.97528	up	5.23802	5.28152	4.81314	4.69944	5.41041	5.75694	7.09611	7.79528	8.17832	5.55477	5.68408	5.14314	5.31507	5.474	5.52348	Vangl2_predicted	Vang-like protein 2 (Van Gogh-like protein 2). [Source:Uniprot/SWISSPROT;Acc:P84889] [ENSRNOT00000006849]		289229	GO:0001736|GO:0001843|GO:0001947|GO:0007275|GO:0035058|GO:0045176|GO:0005515|GO:0016020|GO:0016021|GO:0016324	Rn.198958
A_44_P498347	0.00855803	5.97246	up	4.135	2.40067	3.69796	4.01643	4.09647	3.39453	5.74189	6.14149	6.08523	5.12005	5.13404	3.35956	3.78579	3.95575	3.61111	RGD1560606_predicted	PREDICTED: Rattus norvegicus similar to down-regulated in metastasis (predicted) (RGD1560606_predicted), mRNA [XM_235023]	XM_235023	314713		Rn.162943
A_44_P210268	3.94e-07	5.96973	up	6.80098	6.75882	6.84802	8.55644	8.597	9.61733	9.31589	9.40874	9.41618	9.2749	9.26982	8.6693	9.18461	9.00006	9.0681	Olr1108_predicted	Rattus norvegicus olfactory receptor 1108 (predicted) (Olr1108_predicted), mRNA [NM_001000993]	NM_001000993	405353	GO:0007165|GO:0007186|GO:0007608|GO:0050896|GO:0050911|GO:0004872|GO:0004984|GO:0016020|GO:0016021	Rn.143285
A_44_P158457	0.000107	5.96716	up	1.99727	1.96338	1.9778	3.91529	3.79754	3.51364	4.85816	4.27617	4.53526	2.49187	4.52661	4.21051	4.42186	4.21654	4.02576	BE121147	BE121147 UI-R-CA0-bau-f-02-0-UI.s1 UI-R-CA0 Rattus norvegicus cDNA clone UI-R-CA0-bau-f-02-0-UI 3', mRNA sequence [BE121147]	BE121147			Rn.53760
A_44_P531711	0.000323	5.96231	up	4.78957	5.05522	4.34519	5.76712	5.78737	3.96824	7.45664	7.29343	7.16753	6.6378	6.94628	4.39067	3.91271	3.66606	3.76531	Olr1382_predicted	Rattus norvegicus olfactory receptor 1382 (predicted) (Olr1382_predicted), mRNA [NM_214831]	NM_214831	287093	GO:0007186|GO:0050911|GO:0004984|GO:0016021	Rn.142190
A_44_P433210	4.52e-05	5.95996	up	2.44949	2.68051	2.524	2.32983	2.18925	2.12704	5.32453	4.91886	5.13652	3.48021	3.79595	2.17457	2.17768	2.21711	2.1335	Olr661_predicted	Rattus norvegicus olfactory receptor 661 (predicted) (Olr661_predicted), mRNA [NM_001000925]	NM_001000925	405243	GO:0007186|GO:0050911|GO:0004984|GO:0016021	Rn.142840
A_44_P372810	0.00108487	5.95324	up	6.68365	7.23917	6.53438	7.77165	7.82063	8.1925	9.29145	9.07723	9.80954	8.96354	9.38956	9.12616	8.6792	8.91013	8.46964	LOC306464	Rattus norvegicus similar to myeloid leukemia factor 1 interacting protein (LOC306464), mRNA [NM_001025673]	NM_001025673	306464	GO:0006350|GO:0006355|GO:0000775|GO:0005634|GO:0005694	Rn.128609
A_44_P182296	0.00788939	5.94494	up	1.91363	3.26579	3.53377	3.99456	3.50264	4.54	5.64018	5.60114	5.18685	3.89629	4.62564	4.00697	4.27854	4.03193	4.41971	Olr529_predicted	Rattus norvegicus olfactory receptor 529 (predicted) (Olr529_predicted), mRNA [NM_001000674]	NM_001000674	404877	GO:0007186|GO:0050911|GO:0004984|GO:0016021	Rn.142927
A_44_P156705	9.65e-05	5.94099	up	10.4702	10.4014	10.8668	11.8182	12.1328	12.1604	13.0757	13.0721	13.3027	13.6674	13.4064	12.8012	12.2449	12.6449	12.3821	LOC689075	PREDICTED: Rattus norvegicus similar to ribosomal protein L10 (LOC689075), mRNA [XM_001069421]	XM_001069421	689075	GO:0006412|GO:0003735|GO:0005622|GO:0005840
A_44_P505752	0.015984	5.93211	up	3.77199	2.07042	4.12242	4.73563	4.6672	5.47796	6.07321	5.81718	5.78007	4.57599	5.65296	4.5198	5.36384	5.09881	5.47698	Olr1718_predicted	Rattus norvegicus olfactory receptor 1718 (predicted) (Olr1718_predicted), mRNA [NM_214460]	NM_214460	405205	GO:0007165|GO:0007186|GO:0007608|GO:0050896|GO:0050911|GO:0004872|GO:0004984|GO:0016020|GO:0016021	Rn.142672
A_44_P192393	0.000778	5.92178	up	4.20545	4.85288	4.78881	7.29269	7.32227	7.2808	7.55828	7.00724	6.97972	8.47723	8.41807	7.47411	8.24887	7.84561	7.72284	LOC301118	PREDICTED: Rattus norvegicus similar to N-acylsphingosine amidohydrolase 3 (LOC301118), mRNA [XM_236790]	XM_236790	301118	GO:0006672|GO:0016811|GO:0000139|GO:0005789|GO:0016021	Rn.214121
A_42_P464055	0.00245954	5.91336	up	3.49664	4.35055	4.23525	4.45323	5.03722	7.38944	7.12482	6.32905	6.3205	5.12595	5.44971	4.83597	5.30721	5.56501	5.63718	Olig2_predicted	Oligodendrocyte transcription factor 2 (Fragment). [Source:Uniprot/SPTREMBL;Acc:Q1XIC8] [ENSRNOT00000000325]		304103	GO:0000122|GO:0006355|GO:0007399|GO:0042552|GO:0003677|GO:0003700|GO:0003705|GO:0005515|GO:0042803|GO:0005634|GO:0005737	Rn.22121
A_44_P483259	4.82e-05	5.91146	up	8.02195	7.84243	8.23271	9.22421	9.44844	9.4928	10.4993	10.538	10.7503	10.7875	10.6881	9.90264	9.30366	9.90551	9.62966	LOC367276	Rattus norvegicus similar to ribosomal protein L6 (LOC367276), mRNA [XM_346049]		367276
A_44_P550768	0.000119	5.90665	up	5.41242	5.92383	5.53604	7.8853	8.08185	7.50835	8.33727	8.08602	8.13602	8.7971	9.01374	8.75936	8.24916	8.16849	8.06001	TC596680	Q474V5_RALEJ (Q474V5) Probable transmembrane protein, partial (10%) [TC596680]
A_44_P201883	0.0232042	5.90517	up	2.12847	4.19766	2.03849	4.27654	4.60818	3.71377	5.51293	5.43042	5.1072	4.92167	4.94004	4.16485	4.60213	5.08517	4.98015	Dlx4_predicted	PREDICTED: Rattus norvegicus distal-less homeobox 4 (predicted) (Dlx4_predicted), mRNA [XM_220870]		303469	GO:0003700
A_44_P165653	2.75e-06	5.90322	up	2.11095	1.95879	2.00469	3.91094	3.87439	4.70783	4.62987	4.64099	4.48808	4.69219	4.28284	3.86671	4.87082	4.31733	4.31512	Olr576_predicted	Rattus norvegicus olfactory receptor 576 (predicted) (Olr576_predicted), mRNA [NM_001000328]	NM_001000328	295814	GO:0007186|GO:0050911|GO:0004984|GO:0016021	Rn.142896
A_44_P632663	0.00889394	5.90295	up	2.11741	1.92896	3.62862	5.03127	5.00262	4.79056	5.11861	5.12784	5.11285	5.56357	5.61879	5.18598	4.46691	5.02409	4.57827	AW143368	AW143368 EST293664 Normalized rat brain, Bento Soares Rattus sp. cDNA clone RGIBL84 5' end, mRNA sequence [AW143368]	AW143368			Rn.14791
A_44_P412022	0.0363704	5.88842	up	4.34905	1.9988	1.95321	4.09779	3.89477	4.38583	5.64225	5.4743	4.85816	4.29537	4.58505	4.04848	4.50157	4.27486	4.04336	Olr96_predicted	Rattus norvegicus olfactory receptor 96 (predicted) (Olr96_predicted), mRNA [NM_001001025]	NM_001001025	405910	GO:0007186|GO:0050911|GO:0004984|GO:0016021	Rn.141891
A_44_P330143	0.0133407	5.88273	up	2.0104	1.96154	1.98723	2.83573	2.22437	3.63919	3.93906	3.93906	5.7505	3.28775	3.1279	4.37337	3.83004	3.68214	3.40529	Rhcg	Rattus norvegicus Rhesus blood group-associated C glycoprotein (Rhcg), mRNA [NM_183053]	NM_183053	293048	GO:0006810|GO:0006873|GO:0015696|GO:0015837|GO:0030855|GO:0042592|GO:0008519|GO:0030506|GO:0005886|GO:0005887|GO:0016020|GO:0016021|GO:0016324	Rn.18789
A_44_P368192	0.0172409	5.88056	up	2.00386	3.68982	4.10013	4.73902	4.95798	4.10654	6.05406	5.69801	5.7096	5.359	5.28829	4.4763	5.14382	5.62209	5.2271	XM_228096	Rattus norvegicus similar to protocadherin (LOC294352), mRNA [XM_228096]	XM_228096
A_44_P475331	6.85e-05	5.87058	up	4.41602	4.81586	4.78155	5.63932	5.56411	6.70298	7.37259	7.1869	7.11446	7.33195	6.75052	5.61537	6.46818	6.36892	6.54364	Olr750_predicted	Rattus norvegicus olfactory receptor 750 (predicted) (Olr750_predicted), mRNA [NM_001000366]	NM_001000366	296003	GO:0007186|GO:0050911|GO:0004984|GO:0016021	Rn.142772
A_43_P13395	2.23e-05	5.86859	up	4.15711	4.47853	4.34315	5.31389	5.35783	6.47378	6.99172	6.87184	6.77427	6.12205	6.27847	4.46425	5.4971	5.14191	5.49055	LOC246267	Rattus norvegicus resection-induced TPI (rs11) (LOC246267), mRNA [NM_144751]	NM_144751	246267	GO:0008152|GO:0004807|GO:0016853	Rn.127819
A_44_P815555	5.08e-05	5.86336	up	2.562	2.91343	2.6329	5.02506	4.9313	6.02938	5.37859	5.29883	5.0861	5.83347	5.48127	5.04098	5.86562	5.55022	5.54553	BQ190062	UI-R-CN1-cjs-d-19-0-UI.s3 UI-R-CN1 Rattus norvegicus cDNA clone UI-R-CN1-cjs-d-19-0-UI 3', mRNA sequence [BQ190062]	BQ190062			Rn.82795
A_44_P436110	0.00654695	5.85294	up	3.92419	3.90824	2.46649	4.80048	5.12328	4.36907	5.9523	6.14391	5.85019	5.30102	5.42005	3.80363	4.84864	4.80654	4.7148	Slitrk5_predicted	PREDICTED: Rattus norvegicus SLIT and NTRK-like family, member 5 (predicted) (Slitrk5_predicted), mRNA [XM_224485]		306152	GO:0007409	Rn.46737
A_44_P1006451	0.000774	5.85128	down	5.61713	5.88139	6.16435	4.05028	2.43588	2.09166	3.51153	3.61688	2.8882	3.04084	2.40368	3.33378	3.01243	2.14042	2.10968	RGD1564871_predicted	PREDICTED: Rattus norvegicus similar to Thioredoxin domain containing protein 6 (Thioredoxin-like protein 2) (predicted) (RGD1564871_predicted), mRNA [XM_001070642]	XM_001070642	315947		Rn.198208
A_44_P548126	2.86e-06	5.85113	up	6.66598	6.58249	6.71004	8.26497	8.27795	8.26415	9.09495	9.28263	9.22707	8.45452	8.72228	8.48736	8.31388	8.34018	8.38411	Socs3	Rattus norvegicus suppressor of cytokine signaling 3 (Socs3), mRNA [NM_053565]	NM_053565	89829	GO:0001558|GO:0001932|GO:0006916|GO:0007165|GO:0007242|GO:0007243|GO:0007259|GO:0046627|GO:0004860|GO:0005515	Rn.127801
A_44_P368416	0.00751582	5.84393	up	2.03546	3.54321	2.00321	4.67716	4.61292	5.17986	5.1266	5.10752	4.98859	5.5694	5.48807	4.96348	5.53504	5.68158	5.41334	A_44_P368416
A_44_P821528	0.00755075	5.8427	up	3.80252	2.37178	3.94804	3.42708	3.85535	5.25996	5.98891	5.74703	6.0263	5.37257	4.94704	5.57469	4.75994	4.83871	4.97624	A_44_P821528
A_44_P408744	0.00600279	5.83419	down	7.33247	7.97585	6.34448	7.8961	7.47946	7.2738	4.76967	4.56243	4.6871	6.6732	6.86734	7.0456	9.02239	6.94543	6.77164	AI177059	AI177059 EST220666 Normalized rat ovary, Bento Soares Rattus sp. cDNA clone ROVCA31 3' end, mRNA sequence [AI177059]	AI177059			Rn.12328
A_44_P135505	0.00660888	5.83286	down	6.02349	5.49141	4.53833	4.84446	4.06056	3.63465	3.25969	2.51811	2.64282	4.75671	4.26753	4.13116	2.82354	3.23363	3.25152	ENSRNOT00000059957	similar to KP78b CG17216-PA (LOC686043), mRNA [Source:RefSeq_dna;Acc:XR_006355] [ENSRNOT00000059957]				Rn.198060
A_42_P495969	0.000431	5.83184	up	8.05946	8.6029	8.57527	11.3641	11.6846	11.7212	11.2725	10.7727	10.8243	13.6357	13.6424	13.7263	13.287	12.8248	12.6739	Apoc1	Rattus norvegicus apolipoprotein C-I (Apoc1), mRNA [NM_012824]	NM_012824	25292	GO:0006629|GO:0006869|GO:0042157|GO:0051005|GO:0051100|GO:0005319|GO:0008047|GO:0008289|GO:0005576|GO:0005615|GO:0005783|GO:0042627	Rn.8887
A_44_P184874	4.86e-05	5.82974	up	8.98088	8.79655	9.1222	9.6794	9.90612	10.0283	11.3916	11.4329	11.7054	11.1538	11.2001	10.1447	9.86789	10.464	10.3236	RGD1563636_predicted	PREDICTED: Rattus norvegicus similar to 40S ribosomal protein S20 (predicted) (RGD1563636_predicted), mRNA [XM_218063]		292466
A_44_P722909	0.0039817	5.82651	up	3.25387	2.01385	1.99403	3.81241	3.84982	4.51886	5.12199	4.80357	4.96409	4.54576	4.35014	3.81564	4.23328	3.80216	4.15057	A_44_P722909
A_44_P943917	0.000494	5.82251	up	8.59728	8.38886	8.51032	10.2406	9.51088	9.66839	11.5168	10.7875	10.8171	10.3905	10.5024	10.845	10.2397	10.1893	10.2423	Pirb	Rattus norvegicus paired-Ig-like receptor B (Pirb), mRNA [NM_031713]	NM_031713	65146	GO:0001782|GO:0019221|GO:0019724|GO:0043011|GO:0004872|GO:0016021	Rn.207196
A_44_P704618	0.000201	5.82053	up	2.72716	2.19603	2.13087	6.78433	5.74509	6.18989	4.93768	4.7941	4.94575	6.57804	7.11136	7.29559	6.57084	6.63818	6.65262	TC605286
A_44_P602114	0.0174068	5.81689	down	6.35764	6.98698	8.47477	7.11241	6.89905	6.84874	4.85879	4.94004	4.39981	6.63122	6.5368	6.57719	6.41098	6.64851	6.28577	AI044225	AI044225 UI-R-C1-kb-c-12-0-UI.s2 UI-R-C1 Rattus norvegicus cDNA clone UI-R-C1-kb-c-12-0-UI 3', mRNA sequence [AI044225]	AI044225			Rn.168837
A_44_P871086	0.0194281	5.81208	up	3.90592	3.98481	1.96888	4.38415	4.94204	5.56529	6.04919	5.8235	5.6041	3.92386	5.17711	4.10618	5.2325	5.12108	5.02709	TC640867
A_44_P130420	1.18e-06	5.81106	up	2.00026	2.06635	2.05202	3.90292	3.76455	4.62179	4.67681	4.54	4.51822	4.37998	4.07325	3.29401	4.78518	4.53593	4.42186	Olr1327_predicted	Rattus norvegicus olfactory receptor 1327 (predicted) (Olr1327_predicted), mRNA [NM_001000475]	NM_001000475	300627	GO:0007186|GO:0050911|GO:0004984|GO:0016021	Rn.143473
A_44_P191762	0.00115035	5.80715	down	6.48024	6.3936	5.66972	3.81814	3.72115	4.08672	3.88964	3.71222	3.3282	3.76355	3.47389	4.0157	3.84531	3.94644	3.45571	ENSRNOT00000044127	Cytochrome P450 2B1 (EC 1.14.14.1) (CYPIIB1) (P450-B) (P450b) (P450- PB1 and P450-PB2) (P450-LM2). [Source:Uniprot/SWISSPROT;Acc:P00176] [ENSRNOT00000044127]			GO:0006118|GO:0004497|GO:0005506|GO:0020037|GO:0046872	Rn.205106
A_43_P14872	0.000115	5.80485	up	12.219	12.2781	11.7522	13.4504	13.0143	13.6219	14.6049	14.5758	14.6804	14.2939	14.4681	14.5962	14.2063	14.3566	14.2499	Sdc1	Rattus norvegicus syndecan 1 (Sdc1), mRNA [NM_013026]	NM_013026	25216	GO:0007155|GO:0007267|GO:0008092|GO:0050840|GO:0001931|GO:0005887|GO:0009986|GO:0016020|GO:0016021	Rn.11176
A_44_P325571	0.000427	5.80202	up	1.94115	1.97804	1.96695	3.80155	3.98693	6.15034	4.96692	4.21263	4.31625	2.45537	5.72692	4.64242	5.3286	5.21518	5.02786	Olr349_predicted	Rattus norvegicus olfactory receptor 349 (predicted) (Olr349_predicted), mRNA [NM_001001019]	NM_001001019	405393	GO:0007186|GO:0050911|GO:0004984|GO:0016021	Rn.141689
A_44_P392024	0.00990209	5.80123	up	3.98793	2.38809	2.33872	4.58062	4.44256	5.20439	5.62271	5.36807	5.33303	5.11116	4.78453	4.13068	5.11831	4.68638	5.09398	BF560331	BF560331 UI-R-E1-fu-h-09-0-UI.r1 UI-R-E1 Rattus norvegicus cDNA clone UI-R-E1-fu-h-09-0-UI 5', mRNA sequence [BF560331]	BF560331			Rn.91677
A_44_P174689	0.00195919	5.79697	down	4.60463	3.98061	5.11052	2.53975	2.80931	2.17377	2.28893	1.89461	1.90632	2.48735	2.44633	2.5479	2.88201	2.71977	1.95135	AW522439	AW522439 UI-R-BO0-ahv-e-11-0-UI.s1 UI-R-BO0 Rattus norvegicus cDNA clone UI-R-BO0-ahv-e-11-0-UI 3', mRNA sequence [AW522439]	AW522439			Rn.20243
A_44_P193130	0.00123137	5.78962	down	6.94075	7.29104	6.95956	3.28692	3.72289	3.61184	4.6936	4.92909	3.96824	3.76696	4.10479	3.75586	4.07537	3.9196	4.00225	Sftpa1	Rattus norvegicus surfactant, pulmonary-associated protein A1 (Sftpa1), mRNA [NM_017329]	NM_017329	24773	GO:0006817|GO:0007585|GO:0050828|GO:0005509|GO:0005529|GO:0005615|GO:0005737	Rn.11343
A_44_P760360	0.00127743	5.78271	up	5.10639	4.46183	5.50187	6.07853	5.91634	6.15586	7.7047	7.43034	7.5303	6.96432	6.7626	6.35845	6.05757	6.25632	6.24159	RGD1566198_predicted	PREDICTED: Rattus norvegicus similar to 60S ribosomal protein L9 (predicted) (RGD1566198_predicted), mRNA [XR_007404]	XR_007404	502629		Rn.195487
A_43_P13420	6.9e-05	5.78264	up	9.04532	9.06273	9.03305	13.3971	12.8123	13.3953	11.5258	11.353	11.8575	12.8171	12.8018	12.9339	13.2551	13.7876	13.6843	Spon1	Rattus norvegicus spondin 1 (Spon1), mRNA [NM_172067]	NM_172067	64456	GO:0007155|GO:0007275|GO:0005515|GO:0005578|GO:0005615	Rn.7546
A_44_P440719	0.000439	5.78098	up	4.736	5.06218	4.31962	5.73505	5.82453	4.24014	7.32585	7.35032	7.03556	6.47917	6.59085	5.15694	4.37741	4.09577	3.29462	Ly9_predicted	PREDICTED: Rattus norvegicus lymphocyte antigen 9 (predicted) (Ly9_predicted), mRNA [XM_222892]		289227	GO:0016064|GO:0005615|GO:0016021	Rn.104826
A_44_P194828	0.0130887	5.78035	up	1.96615	3.79595	3.65057	4.63816	4.43831	4.71977	5.84509	5.52553	5.63553	7.07228	5.89972	5.22	5.69649	5.52055	5.59346	XM_235410	Rattus norvegicus similar to alpha 1 type XXII collagen (LOC315070), mRNA [XM_235410]	XM_235410
A_44_P289630	0.000249	5.77709	down	5.75118	6.22366	6.44504	4.6211	4.96128	4.3803	3.64231	3.59241	3.59414	3.94041	4.05095	3.94399	3.84598	3.68726	3.59705	Gria2	Rattus norvegicus glutamate receptor, ionotropic, AMPA2 (Gria2), transcript variant 1, mRNA [NM_017261]	NM_017261	29627	GO:0001919|GO:0006811|GO:0006813|GO:0007165|GO:0007268|GO:0010226|GO:0045184|GO:0050806|GO:0004872|GO:0004970|GO:0004971|GO:0005216|GO:0005234|GO:0005246|GO:0005267|GO:0005515|GO:0015277|GO:0030165|GO:0005624|GO:0005886|GO:0008328|GO:0016021|GO:0030426|GO:0030672|GO:0042734|GO:0043025|GO:0043197|GO:0043198|GO:0043234|GO:0045211	Rn.91361
A_44_P193945	0.00121305	5.77506	up	10.0201	10.1509	9.55046	11.2815	10.7849	11.0998	12.8106	11.9636	12.5368	11.7544	11.9523	11.9213	11.3966	11.6846	11.5934	Bst1	Rattus norvegicus bone marrow stromal cell antigen 1 (Bst1), mRNA [NM_030848]	NM_030848	81506	GO:0003953|GO:0016787|GO:0048503|GO:0005615|GO:0016020	Rn.10728
A_44_P847319	6.01e-05	5.76527	down	5.49798	5.83518	5.64705	2.04847	2.93584	2.84533	3.04482	3.3408	3.01243	3.64778	3.17446	3.55259	3.81036	2.98601	3.47022	RGD1563838_predicted	PREDICTED: Rattus norvegicus similar to leucine zipper protein 2 (predicted) (RGD1563838_predicted), mRNA [XM_001053118]	XM_001053118	361583		Rn.143836
A_44_P562426	0.000884	5.76263	down	4.46355	4.15233	5.01807	1.90673	1.88443	1.87834	2.27561	1.8982	1.87997	1.87663	1.88052	1.87288	3.53196	1.88241	1.87109	A_44_P562426
A_44_P468972	3.56e-05	5.7578	up	1.99709	2.04393	2.03488	2.45068	3.1279	2.89877	4.76781	4.33709	4.54755	3.76235	3.57787	3.11289	2.8531	2.10127	3.4632	RGD1566342_predicted	PREDICTED: Rattus norvegicus similar to ATP-binding cassette, sub-family B, member 5 (predicted) (RGD1566342_predicted), mRNA [XM_234725]		314537	GO:0006810|GO:0000166|GO:0005524|GO:0016887|GO:0042626|GO:0016021
A_44_P928636	1.81e-06	5.75027	up	5.8232	5.84876	5.79449	6.72915	7.12482	6.30868	8.43044	8.36972	8.23718	6.96035	6.79365	5.36107	5.22748	4.89183	4.86029	ENSRNOT00000039453	RIKEN cDNA 1700019N19 gene [Source:MarkerSymbol;Acc:MGI:1914757] [ENSRNOT00000039453]
A_44_P189542	3.9e-05	5.74459	up	4.84312	5.02241	5.15537	5.87801	5.97267	5.74333	7.6104	7.62851	7.34859	6.63493	7.19942	4.98058	4.50829	4.61763	4.3324	Mpp2	Dlg 2 (Fragment). [Source:Uniprot/SPTREMBL;Acc:O88953] [ENSRNOT00000028310]		85275	GO:0006461|GO:0005515|GO:0030165|GO:0016020	Rn.44271
A_44_P263037	0.000198	5.73547	down	7.00893	7.27788	7.66373	4.367	4.93041	4.5877	4.77744	4.85969	4.75367	4.02533	4.20832	4.5753	4.92094	4.71823	4.96466	LOC362972	PREDICTED: Rattus norvegicus similar to adiponutrin (LOC362972), mRNA [XM_343302]		362972	GO:0019432|GO:0019433|GO:0004623|GO:0004806|GO:0051264|GO:0051265|GO:0016020	Rn.162959
A_44_P724820	4.95e-05	5.73543	up	5.04789	4.72564	5.0943	5.87262	6.10295	5.77224	7.47827	7.35238	7.5969	7.4593	7.18374	6.75027	6.55511	6.71171	6.4222	BI395747	BI395747 EST531618 Rat gene index, normalized rat, norvegicus Rattus norvegicus cDNA clone RGICM65 5' end, mRNA sequence [BI395747]	BI395747
A_44_P272212	5.94e-05	5.73541	up	5.66443	5.26973	5.49495	6.14925	6.26617	6.70157	7.98045	7.85872	8.14963	7.4122	7.45334	6.75966	6.46769	6.74503	6.83262	XM_213024	Rattus norvegicus similar to Chain , Heat-Shock Cognate 70kd Protein (44kd Atpase N-Terminal Fragment) (E.C.3.6.1.3) Mutant With Asp 199 Replaced By Asn (D199n) (LOC297982), mRNA [XM_213024]	XM_213024
A_44_P182367	0.00635482	5.73393	up	3.78311	2.73234	2.14919	2.14228	3.45003	4.66862	5.49371	5.42204	5.30745	2.05519	4.63892	2.08486	4.32515	3.79754	3.66423	Olr1217_predicted	Rattus norvegicus olfactory receptor 1217 (predicted) (Olr1217_predicted), mRNA [NM_001000439]	NM_001000439	300540	GO:0007186|GO:0050911|GO:0004984|GO:0016021	Rn.138154
A_44_P964633	0.00148668	5.73173	down	7.48234	7.38619	7.98309	5.0394	5.6361	4.95317	5.359	5.37091	4.56481	4.58162	4.19916	5.09755	5.1922	4.74131	5.20203	CO393123	AGENCOURT_27531498 NIH_MGC_254 Rattus norvegicus cDNA clone IMAGE:7314983 5', mRNA sequence [CO393123]	CO393123			Rn.203361
A_44_P553566	5.96e-06	5.72967	up	2.01187	1.98852	1.9989	3.42827	3.55564	2.38215	4.67636	4.45059	4.4277	3.89664	4.0403	1.98176	2.40149	3.33665	3.73416	AI112801	UI-R-E1-fo-f-04-0-UI.s1 UI-R-E1 Rattus norvegicus cDNA clone UI-R-E1-fo-f-04-0-UI 3', mRNA sequence [AI112801]	AI112801			Rn.204459
A_44_P118630	0.00252133	5.72566	down	6.77351	7.65723	7.01647	7.88788	7.20783	7.44163	5.10182	4.18693	4.60613	4.33709	4.31428	4.87139	6.91607	7.51407	6.80046	M31178	Rat calbindin D28 mRNA, complete cds. [M31178]	M31178			Rn.3908
A_44_P207625	0.000272	5.71351	up	4.55993	3.89414	4.34772	5.68016	5.63338	6.50474	6.69973	6.92277	6.72241	6.38913	6.45662	4.20085	4.36284	4.24148	3.98521	AA893219	AA893219 EST197022 Normalized rat kidney, Bento Soares Rattus sp. cDNA clone RKIBD67 3' end, mRNA sequence [AA893219]	AA893219			Rn.11142
A_44_P330828	0.00186979	5.71192	up	9.55387	9.10524	9.4214	11.4343	10.8911	11.5997	12.1581	11.2403	12.224	11.7293	12.0435	11.9586	11.862	12.4623	11.7399	MGC105649	Rattus norvegicus hypothetical LOC302884 (MGC105649), mRNA [NM_001008518]	NM_001008518	302884	GO:0005634	Rn.106101
A_44_P369238	0.0226161	5.71174	up	4.21508	2.05709	4.01895	4.8828	4.88978	4.31361	5.98204	6.10463	5.74624	5.68612	5.49495	5.04337	4.96532	4.88028	4.97014	BG380409	BG380409 UI-R-CT0-btw-h-07-0-UI.s1 UI-R-CT0 Rattus norvegicus cDNA clone UI-R-CT0-btw-h-07-0-UI 3', mRNA sequence [BG380409]	BG380409			Rn.143966
A_44_P729258	0.00419292	5.70954	up	6.68749	5.24116	5.88363	5.65525	5.28019	6.11638	8.41973	8.61853	8.31415	7.67695	7.78254	7.34111	6.61203	6.70266	6.61956	A_44_P729258
A_44_P529375	0.0212937	5.70643	up	2.13261	4.27281	4.07095	5.20854	5.06917	5.71521	6.08147	5.92942	6.00325	5.54346	5.78295	4.95798	5.94258	5.92352	5.67435	Olr1579_predicted	Rattus norvegicus olfactory receptor 1579 (predicted) (Olr1579_predicted), mRNA [NM_001000078]	NM_001000078	289239	GO:0007186|GO:0050911|GO:0004984|GO:0016021	Rn.142346
A_44_P428843	3.65e-11	5.70543	up	1.91518	1.91637	1.91147	3.16361	3.41214	3.87271	4.43306	4.42039	4.42658	3.89888	4.16105	3.00985	3.78876	4.93322	3.4668	ENSRNOT00000046152	PREDICTED: Rattus norvegicus similar to NALP-alpha (predicted) (RGD1564841_predicted), mRNA [XM_341777]			GO:0005515	Rn.103297
A_44_P168025	0.000318	5.69874	up	4.83038	5.43274	4.86884	6.59873	6.65872	5.49588	7.7081	7.57668	7.3791	7.2635	7.46297	5.79179	4.97983	3.74873	5.76882	Olr796_predicted	Rattus norvegicus olfactory receptor 796 (predicted) (Olr796_predicted), mRNA [NM_001000600]	NM_001000600	404788	GO:0007186|GO:0050911|GO:0004984|GO:0016021	Rn.142739
A_44_P706928	1.28e-05	5.69705	down	8.18621	7.99633	8.05185	6.19403	6.01657	5.35455	5.44368	5.71153	5.54853	6.1467	5.75778	5.81134	5.38707	5.0571	5.1931	BF287568	BF287568 EST452159 Rat Gene Index, normalized rat, Rattus norvegicus cDNA Rattus norvegicus cDNA clone RGIGH75 5' sequence, mRNA sequence [BF287568]	BF287568
A_44_P825376	0.000287	5.69618	down	7.12971	7.52093	6.94023	6.9059	7.01898	6.751	4.93391	4.58441	4.54257	4.07294	4.03716	3.701	4.2359	4.34163	3.90259	TC602521	Q96Q97_HUMAN (Q96Q97) Bradeion alpha, partial (7%) [TC602521]
A_44_P197263	2.1e-06	5.69295	up	8.57766	8.54362	8.41889	9.54843	9.79669	8.92543	11.0563	11.0637	10.9478	10.405	10.5384	8.64614	8.23271	7.49711	8.23843	BI286116	UI-R-DD0-bzt-g-07-0-UI.s1 UI-R-DD0 Rattus norvegicus cDNA clone UI-R-DD0-bzt-g-07-0-UI 3', mRNA sequence [BI286116]	BI286116			Rn.204749
A_44_P452176	7.95e-06	5.68877	up	8.14932	8.01717	8.30036	9.70431	9.43835	9.28472	10.6219	10.7051	10.6641	9.06476	9.37122	9.957	9.62217	9.60881	9.57577	Chi3l1	Rattus norvegicus chitinase 3-like 1 (Chi3l1), mRNA [NM_053560]	NM_053560	89824	GO:0005975|GO:0006032|GO:0003824|GO:0004568|GO:0005201|GO:0005529|GO:0043169|GO:0045735|GO:0005578|GO:0005615	Rn.68940
A_44_P968271	0.000105	5.68652	up	2.05637	1.98536	2.03762	3.2898	3.65828	4.31391	4.82505	4.51222	4.26472	4.32802	4.08865	4.34743	3.88266	3.90403	4.04062	A_44_P968271
A_44_P107264	0.000174	5.68606	up	3.90788	4.35458	4.51693	5.65555	5.69713	6.19743	6.83371	6.70779	6.76017	6.33168	6.22972	5.99807	6.2108	6.10921	6.04871	AY321322	Rattus norvegicus Ac1-290 mRNA, complete cds. [AY321322]	AY321322			Rn.158861
A_44_P511114	0.0351557	5.68361	down	5.56678	5.0385	6.10074	6.46044	6.17856	5.83659	2.45945	4.5331	2.19305	3.44924	3.2354	3.67118	5.58281	5.96607	5.58424	Spink5_predicted	PREDICTED: Rattus norvegicus serine protease inhibitor, Kazal type 5 (predicted) (Spink5_predicted), mRNA [XM_341607]	XM_341607	361319	GO:0008150|GO:0016525|GO:0030155|GO:0030198|GO:0030855|GO:0035315|GO:0042640|GO:0045580|GO:0045861|GO:0050777|GO:0003674|GO:0004867|GO:0030414|GO:0005575|GO:0005576|GO:0005737|GO:0005783|GO:0005789|GO:0005829|GO:0005938|GO:0042599|GO:0048471	Rn.106870
A_44_P782256	0.0454062	5.68022	down	7.56651	5.38428	7.67199	4.60111	3.98233	4.15813	4.57795	3.49914	5.02786	3.84671	3.0246	3.15418	3.09749	3.35765	3.25897	TC625987
A_44_P161652	0.000213	5.66801	up	4.30028	3.97515	4.63752	5.22837	5.02611	4.96286	6.84062	6.7294	6.85147	6.33401	6.29077	5.82955	5.34328	5.44662	5.48833	A_44_P161652
A_44_P323984	0.0035172	5.65541	down	4.84796	5.64639	4.49761	4.64099	4.01753	3.95433	2.7658	2.05894	2.66831	3.67399	3.50054	4.57857	5.25725	5.01807	4.36585	XM_343019	Rattus norvegicus similar to Calpain 1, large [catalytic] subunit (Calcium-activated neutral proteinase) (CANP) (Mu-type) (muCANP) (Micromolar-calpain) (LOC362701), mRNA [XM_343019]	XM_343019
A_44_P1050595	4.12e-05	5.653	up	6.41389	6.42643	6.05326	8.87982	9.01458	8.78476	8.7245	8.85946	8.80668	10.3601	10.4076	10.5857	9.68095	9.46462	9.45457	Ela1	Rattus norvegicus elastase 1, pancreatic (Ela1), mRNA [NM_012552]	NM_012552	24331	GO:0006508|GO:0004252|GO:0005509|GO:0008125|GO:0008233	Rn.6044
A_44_P545559	1.46e-05	5.64053	up	1.88799	1.89642	1.8956	3.70136	3.49167	4.13357	4.56309	4.22091	4.38351	2.60795	4.07877	2.62539	3.52042	3.99244	3.96973	Olr188_predicted	Rattus norvegicus olfactory receptor 188 (predicted) (Olr188_predicted), mRNA [NM_001001032]	NM_001001032	405918	GO:0007186|GO:0050911|GO:0004984|GO:0016021	Rn.141821
A_43_P13748	0.00254152	5.64046	up	2.57277	2.41284	3.56075	4.04896	3.61256	5.19583	5.52149	5.20376	5.30854	3.38682	2.20761	4.35895	4.85938	4.50768	4.75703	CB793397	AMGNNUC:URRG1-00021-G10-A urrg1 (14046) Rattus norvegicus cDNA clone urrg1-00021-g10 5', mRNA sequence [CB793397]	CB793397			Rn.16819
A_44_P141996	0.000821	5.64039	up	4.61421	5.11375	4.27247	5.94258	5.88042	6.69973	7.15672	7.38566	6.94543	6.3301	6.65872	6.05493	6.46069	6.60685	6.62223	Olr1450_predicted	Rattus norvegicus olfactory receptor 1450 (predicted) (Olr1450_predicted), mRNA [NM_001000774]	NM_001000774	405049	GO:0007186|GO:0050911|GO:0004984|GO:0016021	Rn.142128
A_44_P247081	0.000438	5.63919	up	11.3948	11.0423	10.7089	11.4876	11.4005	11.2828	13.2972	13.6961	13.6392	11.2945	11.3484	10.89	10.8441	10.9536	10.7946	Pla2g2a	Rattus norvegicus phospholipase A2, group IIA (platelets, synovial fluid) (Pla2g2a), mRNA [NM_031598]	NM_031598	29692	GO:0006644|GO:0016042|GO:0004623|GO:0005509|GO:0005515|GO:0016787|GO:0047498|GO:0005576|GO:0005615|GO:0016020	Rn.11346
A_44_P468293	0.000652	5.63142	up	4.90465	5.4662	4.77713	6.75027	6.98594	5.82955	7.72959	7.65144	7.24744	7.43145	7.58869	7.08756	7.22524	7.0464	7.5752	Olr115_predicted	Rattus norvegicus olfactory receptor 115 (predicted) (Olr115_predicted), mRNA [NM_001000152]	NM_001000152	293253	GO:0007186|GO:0050911|GO:0004984|GO:0016021	Rn.141876
A_44_P883226	0.0187148	5.62954	up	1.88408	1.89106	3.83216	4.61624	4.35303	4.59078	5.11116	4.89002	5.08517	5.73325	5.75719	5.2774	4.80808	5.13034	5.39551	A_44_P883226
A_44_P523028	0.00392878	5.62511	down	6.51291	7.28393	6.71664	4.14264	5.06572	5.41304	4.67416	4.71135	3.65232	4.66758	4.65681	5.5067	5.13205	5.04425	4.99926	LOC689312	PREDICTED: Rattus norvegicus similar to Discs large homolog 5 (Placenta and prostate DLG) (Discs large protein P-dlg) (LOC689312), mRNA [XM_001070367]	XM_001070367	689312
A_44_P838788	0.00129359	5.62257	down	7.14888	7.23016	6.42432	4.33368	4.46425	4.30704	4.78192	4.20655	4.34122	4.61825	3.86999	4.4575	4.81615	4.55926	5.16574	CB578247	AMGNNUC:NRHY5-00132-E2-A W Rat hypothalamus (10471) Rattus norvegicus cDNA clone nrhy5-00132-e2 5', mRNA sequence [CB578247]	CB578247			Rn.160378
A_44_P107252	1.09e-06	5.61032	up	2.11825	2.12124	2.12608	2.8926	2.34861	4.02155	4.65755	4.66493	4.50735	2.74885	3.52176	2.08243	3.88478	3.16487	3.34227	Olr1051_predicted	Rattus norvegicus olfactory receptor 1051 (predicted) (Olr1051_predicted), mRNA [NM_001001364]	NM_001001364	288839	GO:0007186|GO:0050911|GO:0004984|GO:0016021	Rn.143356
A_44_P242103	0.026796	5.60825	down	8.25842	7.09049	8.66053	2.15142	2.15285	2.39404	5.33132	6.5549	4.66056	3.29462	4.40449	3.66792	2.97362	3.52294	5.31601	Sst	Rattus norvegicus somatostatin (Sst), mRNA [NM_012659]	NM_012659	24797	GO:0030334|GO:0005179|GO:0005576|GO:0005615	Rn.34418
A_44_P276338	0.000176	5.60469	up	9.61669	9.52864	9.05247	11.2328	11.1022	11.0514	11.8061	11.853	11.9985	11.969	12.1204	11.8108	11.452	11.4792	11.6423	Mcm6	DNA replication licensing factor MCM6 (Intestinal DNA replication protein) (Fragment). [Source:Uniprot/SWISSPROT;Acc:Q62724] [ENSRNOT00000004969]		29685	GO:0006260|GO:0006268|GO:0006270|GO:0006350|GO:0006355|GO:0007049|GO:0000166|GO:0003677|GO:0003678|GO:0003697|GO:0005515|GO:0005524|GO:0008094|GO:0042802|GO:0005634	Rn.33226
A_42_P461726	0.0030801	5.60428	up	4.54974	3.46819	4.69736	5.32926	5.39246	4.46221	6.69022	6.79772	6.68695	6.35215	6.64684	5.82375	5.92913	5.80097	6.2898	Pwwp1	Rattus norvegicus hepatoma-derived growth factor, related protein 1 (Pwwp1), mRNA [NM_133549]	NM_133549	171074		Rn.81074
A_44_P407827	0.00537254	5.60391	up	3.44115	2.05303	2.12898	7.76293	4.91254	4.63607	4.93693	5.04578	5.09975	5.54679	5.28317	4.89381	4.18765	4.92979	4.40974	A_44_P407827
A_44_P442705	8.09e-08	5.60366	up	2.11472	2.14092	2.13502	3.85169	3.70365	2.79014	4.64099	4.64337	4.56541	4.4277	4.54063	2.05388	2.04951	2.04832	2.03076	Olr1240_predicted	Rattus norvegicus olfactory receptor 1240 (predicted) (Olr1240_predicted), mRNA [NM_001000448]	NM_001000448	300565	GO:0007186|GO:0050911|GO:0004984|GO:0016021	Rn.143530
A_44_P557302	0.000719	5.60154	up	5.87606	6.60002	6.6274	7.43474	7.48367	7.11646	9.04637	8.72261	8.79198	8.15759	8.25816	7.59318	8.16265	7.41676	7.57472	Olr1744_predicted	Rattus norvegicus olfactory receptor 1744 (predicted) (Olr1744_predicted), mRNA [NM_001001426]	NM_001001426	294198	GO:0006355|GO:0006464|GO:0006512|GO:0006955|GO:0007165|GO:0007186|GO:0007608|GO:0019882|GO:0050896|GO:0050911|GO:0003676|GO:0004872|GO:0004984|GO:0008270|GO:0046872|GO:0005622|GO:0016020|GO:0016021|GO:0042612	Rn.142660
A_44_P257058	0.000582	5.59442	up	8.67443	8.07753	8.32372	9.38219	9.41539	9.4362	10.5335	10.8333	11.1609	10.18	9.98087	9.4168	8.96291	9.44585	9.16336	Adamts1	Rattus norvegicus a disintegrin-like and metallopeptidse (reprolysin type) with thrombospondin type 1 motif, 1 (Adamts1), mRNA [NM_024400]	NM_024400	79252	GO:0001542|GO:0001822|GO:0006508|GO:0007229|GO:0008285|GO:0004222|GO:0005178|GO:0005515|GO:0008201|GO:0008270|GO:0046872|GO:0005604|GO:0031012|GO:0031410	Rn.7897
A_44_P822333	0.00107436	5.58744	down	5.71153	6.15199	6.57478	3.92071	4.86722	3.41388	3.81241	3.82626	3.35306	4.55079	3.94434	4.83871	4.30143	3.852	4.30069	CB327622	UI-R-FS0-crt-g-10-0-UI.s1 UI-R-FS0 Rattus norvegicus cDNA clone UI-R-FS0-crt-g-10-0-UI 3', mRNA sequence [CB327622]	CB327622			Rn.214374
A_44_P184578	0.00835899	5.58483	up	3.7838	2.19817	3.66199	4.56575	4.91039	5.63804	5.66906	5.62472	5.79472	5.44579	5.36384	4.98191	5.52377	5.20406	5.29011	Olr1417_predicted	Rattus norvegicus olfactory receptor 1417 (predicted) (Olr1417_predicted), mRNA [NM_001001002]	NM_001001002	405368	GO:0007186|GO:0050911|GO:0004984|GO:0016021	Rn.142150
A_44_P472034	0.00229467	5.57791	up	4.776	4.85118	4.04336	5.55733	5.02816	5.78978	6.53779	7.29078	7.28115	6.78619	6.99875	7.08239	5.63524	5.23223	5.39215	AA819008	UI-R-A0-ao-g-09-0-UI.s1 UI-R-A0 Rattus norvegicus cDNA clone UI-R-A0-ao-g-09-0-UI 3', mRNA sequence [AA819008]	AA819008			Rn.16588
A_44_P121136	0.0412102	5.5732	up	2.905	2.30182	2.21259	3.62166	4.63017	5.30659	5.73401	3.33957	5.78136	2.36841	3.22263	4.20975	5.01024	4.76691	4.64064	Olr108_predicted	Rattus norvegicus olfactory receptor 108 (predicted) (Olr108_predicted), mRNA [NM_001000149]	NM_001000149	293247	GO:0007186|GO:0050911|GO:0004984|GO:0016021	Rn.141883
A_44_P966370	0.00512761	5.56365	up	8.17246	8.14889	9.30483	8.76182	9.48541	7.59155	10.6427	10.9756	11.4361	11.0665	11.1711	8.38363	8.34397	9.9148	9.71783	ENSRNOT00000038842	PREDICTED: Rattus norvegicus hypothetical protein LOC688390 (LOC688390), mRNA [XM_001066733]				Rn.199078
A_44_P423775	0.0252648	5.56179	up	2.13026	4.27888	2.17128	3.87482	3.98869	4.80011	5.37798	5.25594	5.37314	4.64855	4.68988	3.32598	3.96406	3.513	3.65828	Olr1326_predicted	Rattus norvegicus olfactory receptor 1326 (predicted) (Olr1326_predicted), mRNA [NM_001000474]	NM_001000474	300626	GO:0007186|GO:0050911|GO:0004984|GO:0016021	Rn.143474
A_44_P334881	8.72e-05	5.55963	up	1.90968	1.92448	1.91091	3.85804	3.79789	4.68812	4.69674	4.21809	4.25521	3.59272	4.50631	3.4668	5.39404	5.32926	4.82451	Olr1071_predicted	Rattus norvegicus olfactory receptor 1071 (predicted) (Olr1071_predicted), mRNA [NM_001000063]	NM_001000063	288823	GO:0007186|GO:0050911|GO:0004984|GO:0016021	Rn.138131
A_44_P885618	0.0273809	5.557	down	5.69034	3.8042	6.16133	2.18507	2.1935	3.10119	2.82913	2.87898	2.52484	2.54488	2.12968	2.07895	2.49761	2.18586	2.60294	TC597989
A_44_P393235	0.000305	5.55581	up	8.48992	8.83766	8.36652	10.9894	10.317	10.7325	11.0081	11.3253	10.7827	10.1087	10.5453	10.8469	10.3529	10.7338	10.8106	Has1	Rattus norvegicus hyaluronan synthase 1 (Has1), mRNA [NM_172323]	NM_172323	282821	GO:0007186|GO:0009058|GO:0030213|GO:0001584|GO:0005506|GO:0016491|GO:0050501|GO:0005615|GO:0016021	Rn.91138
A_42_P735417	0.000135	5.55397	up	12.07	11.6905	12.0624	13.7497	13.4595	14.0121	14.5768	14.1857	14.4809	13.9637	14.2077	14.0781	13.8852	13.7682	13.7299	Fcgr2b	Rattus norvegicus Fc receptor, IgG, low affinity IIb (Fcgr2b), mRNA [NM_175756]	NM_175756	289211	GO:0001811|GO:0006911|GO:0006952|GO:0006955|GO:0006959|GO:0007165|GO:0007166|GO:0016064|GO:0019886|GO:0030889|GO:0050766|GO:0050776|GO:0050777|GO:0004872|GO:0005057|GO:0005515|GO:0019763|GO:0019864|GO:0019865|GO:0005886|GO:0005887|GO:0009897|GO:0016020|GO:0016021	Rn.33323
A_44_P363811	0.012824	5.55213	up	2.13401	3.85023	2.16807	3.52455	3.28277	2.30757	5.41095	5.04337	5.11711	4.03402	4.80589	3.21407	2.93462	2.96238	2.94095	ENSRNOT00000042522	PREDICTED: Rattus norvegicus similar to Otoconin 90 precursor (Oc90) (Otoconin-95) (Oc95) (LOC690625), mRNA [XM_001075003]			GO:0006644|GO:0016042|GO:0004623|GO:0005509	Rn.214501
A_44_P981153	0.0058281	5.5468	up	5.81718	5.71967	6.40313	8.00935	7.25163	7.43006	9.20127	7.79629	8.35738	7.69743	7.72334	8.4594	8.47477	8.61767	8.20291	CO562477	AGENCOURT_28540560 NIH_MGC_249 Rattus norvegicus cDNA clone IMAGE:7376599 5', mRNA sequence [CO562477]	CO562477			Rn.160948
A_43_P15638	0.000431	5.53703	up	10.1298	9.83177	9.37203	13.6762	12.5937	13.0655	12.1124	12.3307	12.2979	14.4321	14.7365	14.5156	14.0436	14.4611	14.6775	Tnc	Rattus norvegicus tenascin-C mRNA, partial cds [U15550]	U15550	116640	GO:0007162|GO:0007165|GO:0005102|GO:0005578	Rn.12723
A_44_P230320	0.00446888	5.5365	up	9.42284	8.77745	9.80978	11.3754	10.3628	10.9208	12.3579	11.3107	11.7484	10.5352	10.5256	11.2038	10.9887	11.2604	11.3042	Il1b	Rattus norvegicus interleukin 1 beta (Il1b), mRNA [NM_031512]	NM_031512	24494	GO:0000074|GO:0001525|GO:0001660|GO:0006915|GO:0006954|GO:0006955|GO:0007165|GO:0007204|GO:0007267|GO:0008283|GO:0008285|GO:0019221|GO:0030593|GO:0045080|GO:0045410|GO:0050900|GO:0004871|GO:0005125|GO:0005149|GO:0005515|GO:0005576|GO:0005615	Rn.9869
A_42_P782235	0.0065263	5.53602	down	9.42669	9.87591	8.76979	8.87495	7.28033	7.66607	6.5312	6.54622	7.58843	7.29608	6.50504	7.10552	8.3271	8.1806	7.92156	LOC474169	Rattus norvegicus pre-eosinophil-associated ribonuclease-2 (LOC474169), mRNA [NM_001007015]	NM_001007015	474169	GO:0003676|GO:0004519|GO:0004522|GO:0016787	Rn.87496
A_44_P518221	1.09e-05	5.53546	up	5.62867	5.9215	5.83817	6.66293	6.72339	6.1741	8.22114	8.26306	8.31024	7.74987	7.76711	6.69348	6.84667	6.41809	6.71931	Disp2_predicted	PREDICTED: Rattus norvegicus dispatched homolog 2 (Drosophila) (predicted) (Disp2_predicted), mRNA [XM_230531]		311324		Rn.19932
A_44_P281549	0.0116157	5.53435	down	6.14717	6.41993	5.61567	4.2814	4.89553	4.01433	3.87719	4.29429	2.60605	3.80529	4.01895	3.84852	3.367	3.65663	3.81999	ENSRNOT00000041850	similar to RIKEN cDNA 5031410I06 (LOC686886), mRNA [Source:RefSeq_dna;Acc:XR_009064] [ENSRNOT00000041850]				Rn.198446
A_43_P20530	0.000343	5.5314	up	6.84119	6.3378	6.38027	7.66976	7.17731	7.09157	8.7515	9.25353	8.95716	8.56967	8.48813	8.80615	7.69843	7.66183	7.87609	Steap2_predicted	PREDICTED: Rattus norvegicus six transmembrane epithelial antigen of prostate 2 (predicted) (Steap2_predicted), mRNA [XM_231400]	XM_231400	312052	GO:0006893|GO:0006897|GO:0009725|GO:0045055|GO:0005215|GO:0005769|GO:0005829|GO:0005886|GO:0030140|GO:0030173|GO:0042598	Rn.203614
A_44_P304026	0.00716657	5.51945	up	3.70745	2.23908	2.35477	3.39243	4.06354	2.22971	5.47375	5.13034	5.09078	4.54648	4.52754	3.24602	2.18051	2.15962	2.0949	Mrgprb5	Rattus norvegicus MAS-related G protein-coupled receptor, member B5 (Mrgprb5), mRNA [NM_001002284]	NM_001002284	404644	GO:0007165|GO:0007186|GO:0001584|GO:0004872|GO:0004930|GO:0016020|GO:0016021	Rn.141968
A_44_P186454	0.0368827	5.47927	up	2.19575	2.31766	4.62179	4.81345	5.09298	4.91039	5.29229	5.65167	5.55319	5.56439	5.28479	4.81586	4.61123	5.52636	4.2506	Hivep1	PREDICTED: Rattus norvegicus human immunodeficiency virus type I enhancer binding protein 1 (Hivep1), mRNA [XM_225241]	XM_225241	117140	GO:0006357|GO:0045892|GO:0003676|GO:0003677|GO:0005515|GO:0008270|GO:0016564|GO:0005622|GO:0005634	Rn.50740
A_44_P921989	0.00302723	5.47336	up	3.38338	3.89219	2.62025	5.1335	5.18013	4.45782	5.74649	5.92068	5.58593	6.07176	6.37537	6.10681	5.29825	5.2774	5.38572	BQ201614	UI-R-DZ1-cng-o-14-0-UI.s1 UI-R-DZ1 Rattus norvegicus cDNA clone UI-R-DZ1-cng-o-14-0-UI 3', mRNA sequence [BQ201614]	BQ201614			Rn.160628
A_42_P739860	0.000722	5.46778	up	9.71783	9.64559	8.92543	10.4313	9.96958	10.3365	11.9777	11.9107	11.7534	10.962	10.9464	11.1601	10.9638	11.1771	11.0087	Dusp5	Rattus norvegicus dual specificity phosphatase 5 (Dusp5), mRNA [NM_133578]	NM_133578	171109	GO:0006470|GO:0004725|GO:0016787|GO:0017017|GO:0005634	Rn.10877
A_44_P351837	0.0137502	5.46751	up	3.4543	3.86265	1.9561	4.1216	4.36065	4.83564	5.66249	5.55477	5.40844	4.97045	4.66628	3.70202	4.86429	4.41971	4.86337	RGD1561276_predicted	PREDICTED: Rattus norvegicus similar to olfactory receptor Olfr1289 (predicted) (RGD1561276_predicted), mRNA [XM_575198]		499857	GO:0007186|GO:0004984|GO:0016021
A_44_P192020	0.000509	5.46322	up	3.90327	4.15711	3.45068	5.29825	5.39153	4.42186	6.51079	6.24815	6.10137	6.09413	6.00767	5.36624	6.06842	6.04537	5.80751	A_44_P192020
A_44_P335578	0.0017004	5.45641	down	5.60679	6.28203	5.95487	3.4063	3.95918	3.59079	3.5201	3.94399	3.03575	4.05527	3.75989	4.28613	2.64954	3.20368	3.81636	LOC501349	PREDICTED: Rattus norvegicus hypothetical LOC501349 (LOC501349), mRNA [XM_001073636]	XM_001073636	501349
A_43_P15965	1.55e-06	5.4554	up	5.72542	5.67122	5.63686	6.80122	7.07096	7.8479	8.19424	8.15123	8.03107	5.38572	7.80417	6.77518	7.49172	7.55364	7.3897	Ugt2b5	UDP-glucuronosyltransferase 2B3 precursor (EC 2.4.1.17) (UDPGT) (Testosterone, dihydrotestosterone, and beta-estradiol specific) (17- beta-hydroxysteroid specific) (UDPGTr-3) (RLUG38). [Source:Uniprot/SWISSPROT;Acc:P08542] [ENSRNOT00000047655]		29623	GO:0008152|GO:0015020|GO:0016758|GO:0005783|GO:0005792|GO:0016020|GO:0016021	Rn.24945
A_44_P538816	9.7e-05	5.45311	up	5.73375	5.89778	6.18586	6.25486	6.53779	6.25661	8.27105	8.33948	8.5481	7.57172	7.33003	6.58183	6.56095	6.94176	6.87857	RGD1560931_predicted	PREDICTED: Rattus norvegicus similar to proliferating cell nuclear antigen (predicted) (RGD1560931_predicted), mRNA [XR_008336]	XR_008336	364102		Rn.195617
A_44_P249033	2.77e-06	5.44978	up	5.74447	5.73161	5.67405	6.41726	6.69513	6.09467	8.05253	8.17697	8.25921	7.88894	8.00071	7.93154	7.58667	7.50279	7.54167	Hmga1	Rattus norvegicus high mobility group AT-hook 1 (Hmga1), mRNA [NM_139327]	NM_139327	117062	GO:0006350|GO:0006355|GO:0007001|GO:0007283|GO:0045941|GO:0003700|GO:0030374|GO:0042975|GO:0046965|GO:0000785|GO:0005634|GO:0005694	Rn.83614
A_44_P790449	0.000943	5.44889	up	4.69736	3.92071	4.75057	5.13995	5.27623	4.35566	6.96359	6.99844	6.74451	5.8418	5.87152	5.09622	4.81586	5.45287	5.44947	A_44_P790449
A_44_P519251	0.000286	5.44738	up	9.36151	8.78451	9.33322	10.4892	9.83811	10.1018	11.7537	11.5974	11.4649	10.9711	11.222	11.5819	10.8391	10.9295	10.9674	Cd14	Rattus norvegicus CD14 antigen (Cd14), mRNA [NM_021744]	NM_021744	60350	GO:0006954|GO:0006955|GO:0005515|GO:0005615|GO:0046696	Rn.42942
A_44_P159877	0.00222352	5.44199	up	5.96958	5.75147	5.51446	6.03383	6.14795	5.67673	7.58583	8.28228	8.6998	6.53048	6.60795	5.54323	5.04894	5.22837	4.88373	AW252149	AW252149 UI-R-BJ0-aee-g-09-0-UI.s1 UI-R-BJ0 Rattus norvegicus cDNA clone UI-R-BJ0-aee-g-09-0-UI 3', mRNA sequence [AW252149]	AW252149			Rn.55564
A_44_P341910	0.0289106	5.44108	up	3.41805	3.94919	5.70261	6.52531	5.96278	6.895	7.10878	6.97544	6.31731	5.61739	6.17539	5.98539	6.37742	5.62504	6.23169	Retnlg	Rattus norvegicus resistin-like gamma (Retnlg), mRNA [NM_181625]	NM_181625	288135	GO:0005125|GO:0005179|GO:0005576	Rn.90340
A_44_P482405	0.0031121	5.43706	up	2.10876	2.0735	3.17693	4.1152	4.27038	3.39907	5.07187	4.96434	4.65147	4.36724	4.54226	2.91706	3.25152	3.3741	2.93584	Olr1608_predicted	Rattus norvegicus olfactory receptor 1608 (predicted) (Olr1608_predicted), mRNA [NM_001000093]	NM_001000093	290006	GO:0007186|GO:0050911|GO:0004984|GO:0016021	Rn.142457
A_44_P907014	1.67e-05	5.43672	up	6.81088	6.7448	6.97972	7.78875	7.80151	9.09078	9.42931	9.23503	9.19927	8.71977	8.77034	6.96727	6.91884	8.8358	8.17568	A_44_P907014
A_44_P797926	0.000546	5.42941	up	3.39033	2.71414	2.67852	4.86884	4.50598	3.86382	5.5105	5.29758	5.2973	5.05382	5.00512	4.93355	4.59138	4.92047	4.95092	BG673275	DRNBRE03 Rat DRG Library Rattus norvegicus cDNA clone DRNBRE03 5', mRNA sequence [BG673275]	BG673275			Rn.199501
A_44_P514672	0.0125893	5.42306	up	3.6251	1.93446	2.03044	3.81669	3.36655	3.28359	4.69059	5.16151	5.05522	4.36256	4.08562	3.5657	4.69674	3.91774	4.02842	AI717543	AI717543 UI-R-Y0-acp-e-06-0-UI.s1 UI-R-Y0 Rattus norvegicus cDNA clone UI-R-Y0-acp-e-06-0-UI 3', mRNA sequence [AI717543]	AI717543			Rn.79735
A_44_P669066	0.000148	5.42292	up	8.71954	8.66896	8.46021	9.98893	9.57839	10.1538	11.2505	10.7515	11.1638	10.8366	11.1058	11.139	10.491	10.5779	10.1028	TC578855	PE2R2_RAT (Q62928) Prostaglandin E2 receptor, EP2 subtype (Prostanoid EP2 receptor) (PGE receptor, EP2 subtype), complete [TC578855]
A_44_P211731	4.8e-05	5.42002	up	2.40482	2.13436	2.07825	4.0179	3.78965	4.41971	4.50085	4.64488	4.78659	4.16977	4.37041	3.54574	4.28284	3.71507	4.50295	M23948	RATCARB02 Rat carboxypeptidase B gene, intron 1, middle region A [M23948]	M23948
A_44_P1009603	0.000101	5.41838	up	5.76938	5.91471	5.61906	7.20728	6.95811	7.19581	7.99284	8.17642	8.44747	8.99561	8.85643	8.319	7.98415	8.48363	8.12694	RGD1563164_predicted	PREDICTED: Rattus norvegicus similar to B99 protein (predicted) (RGD1563164_predicted), mRNA [XM_217016]		300126		Rn.162961
A_44_P384404	0.00254917	5.41678	up	10.4633	9.88237	10.8441	12.2036	11.799	12.6088	13.2742	12.4937	12.7342	13.1178	13.0164	13.5279	13.0938	13.3976	13.0294	Ms4a11_predicted	PREDICTED: Rattus norvegicus membrane-spanning 4-domains, subfamily A, member 11 (predicted) (Ms4a11_predicted), mRNA [XM_342028]		361735		Rn.101878
A_44_P297059	5.76e-05	5.41661	up	7.48078	7.58721	7.80678	8.44747	8.59728	9.29175	10.0924	10.2131	9.88148	9.20178	9.41122	8.36312	9.00649	8.8445	8.90722	Olr741_predicted	Rattus norvegicus olfactory receptor 741 (predicted) (Olr741_predicted), mRNA [NM_001000575]	NM_001000575	366120	GO:0007186|GO:0050911|GO:0004984|GO:0016021	Rn.142783
A_44_P610836	0.0014728	5.41151	up	4.6909	4.71748	5.56411	5.05187	5.54915	4.05168	7.19448	7.45902	7.62708	6.46881	6.2692	5.22068	5.18268	5.48714	5.41011	CO570498	AGENCOURT_28450789 NIH_MGC_247 Rattus norvegicus cDNA clone IMAGE:7322971 5', mRNA sequence [CO570498]	CO570498			Rn.211658
A_44_P201102	0.0055497	5.40982	up	3.62196	2.4605	3.78607	4.74984	4.53052	3.07942	5.98382	5.76712	5.42434	5.64729	5.93135	3.75548	3.26308	2.89998	3.26155	S66545	putative alkaline phosphatase [rats, mRNA, 2602 nt]. [S66545]	S66545
A_44_P304759	6.55e-05	5.40028	up	7.77165	7.8479	8.07587	9.64504	9.73589	10.0624	10.2237	10.2255	10.5453	11.3088	10.7853	10.2002	9.97477	10.3135	9.92473	RGD1563459_predicted	PREDICTED: Rattus norvegicus RGD1563459 (predicted) (RGD1563459_predicted), mRNA [XR_007322]	XR_007322	292088		Rn.196027
A_44_P118880	0.0046444	5.39935	down	6.78593	6.52806	5.56794	4.18156	3.16768	3.22701	4.1009	4.0397	3.44298	3.18735	3.46748	3.90062	3.81851	4.04591	3.79409	Kcnip4	Rattus norvegicus Kv channel interacting protein 4 (Kcnip4), mRNA [NM_181365]	NM_181365	259243	GO:0006811|GO:0006813|GO:0005244|GO:0005267|GO:0005509|GO:0030955	Rn.205864
A_44_P803088	0.00249951	5.39849	up	3.52217	3.86957	4.12131	3.41583	4.49948	4.55993	5.66626	6.41562	6.72884	4.69632	4.54137	3.79069	4.14365	3.49881	3.14138	AI145252	UI-R-BT0-qf-e-05-0-UI.s1 UI-R-BT0 Rattus norvegicus cDNA clone UI-R-BT0-qf-e-05-0-UI 3', mRNA sequence [AI145252]	AI145252			Rn.147492
A_44_P450181	0.000449	5.39383	up	4.63149	5.0707	4.28252	5.85734	5.8496	5.39246	7.10713	7.12819	7.04332	6.60716	6.67295	4.70961	4.93656	4.34519	5.34953	TC635088
A_44_P867900	4.02e-07	5.38655	up	9.08757	8.98141	9.07461	9.45057	9.75988	9.2684	11.455	11.4589	11.5177	10.8	10.89	9.68527	9.38956	9.95389	10.2125	ENSRNOT00000034844
A_44_P337227	6.46e-05	5.38009	up	1.91822	1.91822	1.9168	4.35777	3.71697	4.86798	4.07712	4.54791	4.4111	5.07518	4.90921	4.47113	6.48335	5.10122	4.68303	Olr1320_predicted	Rattus norvegicus olfactory receptor 1320 (predicted) (Olr1320_predicted), mRNA [NM_001000471]	NM_001000471	300621	GO:0007186|GO:0050911|GO:0004984|GO:0016021	Rn.143478
A_44_P703333	6.28e-05	5.35588	up	7.89557	8.13558	7.90483	8.6228	8.97014	9.71385	10.1744	10.4822	10.5427	8.14816	9.72267	8.93794	9.38555	9.24899	9.23529	TC635465
A_44_P572849	0.00416929	5.35252	up	2.03822	3.23647	2.06554	3.77093	3.57342	4.50735	4.93732	5.02113	4.64242	3.87998	4.5137	3.79443	3.93871	3.94989	4.32353	BI300437	UI-R-CV2-cif-a-01-0-UI.s1 UI-R-CV2 Rattus norvegicus cDNA clone UI-R-CV2-cif-a-01-0-UI 3', mRNA sequence [BI300437]	BI300437			Rn.160274
A_43_P11633	1.25e-05	5.3515	up	2.05062	2.12672	2.34259	3.50193	3.84886	4.30815	4.65092	4.56456	4.56429	3.9772	4.08628	3.28577	3.94919	3.06401	3.10918	Galr1	Rattus norvegicus galanin receptor 1 (Galr1), mRNA [NM_012958]	NM_012958	50577	GO:0006811|GO:0007165|GO:0007186|GO:0007194|GO:0007218|GO:0007268|GO:0007586|GO:0001584|GO:0004872|GO:0004966|GO:0042923|GO:0005886|GO:0016020|GO:0016021	Rn.10213
A_44_P980898	0.0151579	5.34937	up	3.03959	4.26098	2.5914	4.06136	3.32598	4.22719	5.85362	5.10361	6.19285	4.35329	4.39268	5.38511	4.28179	5.41466	4.70239	CV795283	UI-R-CN1-cma-o-10-0-UI.s1 UI-R-CN1 Rattus norvegicus cDNA clone UI-R-CN1-cma-o-10-0-UI 3', mRNA sequence [CV795283]	CV795283			Rn.164558
A_44_P377706	0.0167264	5.34856	up	4.30658	2.7898	4.82343	4.70204	4.81048	4.60528	6.31835	6.41518	6.44373	6.21204	6.12269	5.16179	5.01708	5.3004	5.1362	A_44_P377706
A_44_P400494	0.0002	5.34607	up	6.80398	6.2018	6.49039	6.58312	6.92557	7.09049	8.78789	8.99328	8.97044	8.22594	8.47894	8.49063	7.71441	7.99237	7.88074	Krt1-18	Rattus norvegicus keratin complex 1, acidic, gene 18 (Krt1-18), mRNA [NM_053976]	NM_053976	294853	GO:0008150|GO:0009653|GO:0003674|GO:0005198|GO:0005200|GO:0005515|GO:0005634|GO:0005882|GO:0045095	Rn.103924
A_44_P250673	0.00204385	5.34538	up	7.33645	6.1948	6.84062	8.55933	8.37737	7.92106	9.21164	9.33874	9.07638	8.7687	9.10616	8.9219	8.72618	8.49202	8.52342	RGD1307018	RGD1307018 protein (Fragment). [Source:Uniprot/SPTREMBL;Acc:Q3MHT9] [ENSRNOT00000021689]		362115		Rn.4205
A_44_P232680	0.00860387	5.34519	up	2.254	3.8113	3.69761	4.42453	4.81078	3.16241	5.65108	5.75528	5.61126	4.75169	4.8774	3.78125	4.16273	4.28655	4.11426	AI556879	AI556879 UI-R-C2p-rp-a-07-0-UI.s1 UI-R-C2p Rattus norvegicus cDNA clone UI-R-C2p-rp-a-07-0-UI 3', mRNA sequence [AI556879]	AI556879			Rn.37755
A_42_P591944	7e-05	5.33911	up	6.69569	6.88453	6.96757	7.71887	7.7039	8.53583	9.08068	9.23441	9.48251	8.07054	8.23504	7.64825	8.01239	8.21581	8.22197	Hbg1	Rattus norvegicus hemoglobin, gamma A (Hbg1), mRNA [NM_172093]	NM_172093	94164	GO:0006810|GO:0015671|GO:0051291|GO:0005344|GO:0005506|GO:0019825|GO:0020037|GO:0046872|GO:0005833	Rn.203045
A_44_P1005199	0.00081	5.33858	up	3.38834	3.8135	4.23258	5.48184	5.59991	5.44337	6.03331	6.39653	6.25396	6.99412	6.64133	6.20369	6.03691	6.78146	6.2018	RGD1561255_predicted	PREDICTED: Rattus norvegicus similar to Leucine-rich and immunoglobulin-like domains 3 (predicted) (RGD1561255_predicted), mRNA [XM_216905]		299830	GO:0005515	Rn.204519
A_44_P125761	1.04e-05	5.33757	up	4.68012	4.61386	4.40791	6.51079	6.28636	6.77855	6.98667	6.92691	7.03685	6.64738	6.74098	6.35338	6.70075	6.4492	7.10635	Olr7_predicted	Rattus norvegicus olfactory receptor 7 (predicted) (Olr7_predicted), mRNA [NM_001000768]	NM_001000768	405043	GO:0007186|GO:0050911|GO:0004984|GO:0016021	Rn.142002
A_44_P110340	0.000124	5.33106	up	3.27567	3.55913	2.99385	4.25647	4.17297	2.53172	5.68016	5.72055	5.67122	4.43121	4.63579	3.0581	2.35477	2.21026	2.13308	ENSRNOT00000040642
A_44_P162099	0.000297	5.32294	down	5.39188	5.23397	5.778	7.28268	2.99307	2.91156	3.21701	3.14219	2.80798	3.54027	3.17283	3.89071	2.63683	2.9481	3.09016	Glrb	Rattus norvegicus glycine receptor, beta subunit (Glrb), mRNA [NM_053296]	NM_053296	25456	GO:0006811|GO:0006821|GO:0007166|GO:0007218|GO:0007268|GO:0007340|GO:0007399|GO:0007601|GO:0007628|GO:0042391|GO:0051291|GO:0004891|GO:0005216|GO:0005230|GO:0005515|GO:0016594|GO:0016933|GO:0016934|GO:0030594|GO:0031404|GO:0005615|GO:0005887|GO:0016021|GO:0045211	Rn.162569
A_44_P778007	0.000564	5.31648	down	4.29537	4.94071	4.95126	4.22241	3.29432	4.02004	2.47484	2.36368	2.11741	3.37294	2.18026	2.14374	2.56407	3.44187	3.3637	TC601388	XM_805174 phospholipase A2-like protein {Trypanosoma cruzi strain CL Brener} (exp=-1; wgp=0; cg=0), partial (4%) [TC601388]
A_44_P410216	0.0100986	5.31333	up	3.58978	2.02803	2.02626	3.26089	3.05182	3.06167	5.04393	4.83166	4.99733	4.11291	3.95141	3.48427	3.54191	3.28359	3.48458	Cntnap4_predicted	PREDICTED: Rattus norvegicus contactin associated protein 4 (predicted) (Cntnap4_predicted), mRNA [XM_241053]		307865	GO:0007155|GO:0005515|GO:0030425	Rn.136887
A_44_P255781	0.000289	5.31095	up	2.08868	2.09833	2.10634	3.59999	3.86771	3.31593	4.91171	4.33107	4.27748	4.12101	4.32608	3.88582	3.27534	2.47381	2.55804	A_44_P255781
A_44_P238316	4.89e-07	5.30758	up	2.08143	2.18531	2.13479	3.04904	2.0218	3.97681	4.59532	4.52661	4.50376	3.86877	4.02297	2.91463	4.10848	4.14762	3.78997	Olr402_predicted	Rattus norvegicus olfactory receptor 402 (predicted) (Olr402_predicted), mRNA [NM_001001014]	NM_001001014	405388	GO:0007186|GO:0050911|GO:0004984|GO:0016021	Rn.143036
A_44_P482476	0.000215	5.29034	up	11.6574	11.5477	11.8393	13.8549	13.4627	13.5992	14.4	13.8294	14.0252	14.4419	14.6029	14.8553	14.2478	13.9624	13.8859	Fcgr3	Rat class III Fc-gamma receptor mRNA, complete cds. [M64368]	M64368	116591	GO:0001788|GO:0001798|GO:0001805|GO:0001812|GO:0001820|GO:0006910|GO:0006911|GO:0006955|GO:0007166|GO:0030593|GO:0042535|GO:0042590|GO:0045576|GO:0050766|GO:0050776|GO:0004872|GO:0019770|GO:0019864|GO:0005615|GO:0005886|GO:0016020|GO:0016021	Rn.6050
A_44_P257378	0.000914	5.28179	up	4.246	4.9996	4.26438	5.96219	6.27497	5.59404	7.12893	6.78828	6.79585	6.34125	6.56821	6.15743	6.77983	6.58027	6.70023	Olr660_predicted	Rattus norvegicus olfactory receptor 660 (predicted) (Olr660_predicted), mRNA [NM_001000635]	NM_001000635	404828	GO:0007186|GO:0050911|GO:0004984|GO:0016021	Rn.142841
A_44_P330565	0.0069864	5.27983	up	5.25784	3.932	5.30133	7.06212	6.76885	6.79913	7.50503	7.04222	7.14538	8.74816	8.55372	8.5051	7.78327	7.68947	7.52093	XM_341050	Rattus norvegicus similar to paired immunoglobin-like type 2 receptor beta 1; immunoglobulin-like cell surface receptor FDFACT, activating counterpart (LOC360783), mRNA [XM_341050]	XM_341050
A_43_P12141	0.0052646	5.27762	up	9.08384	8.24144	7.96964	12.1216	12.002	11.4789	11.1236	11.0928	10.2781	11.9018	12.1845	11.9628	11.7537	12.0299	11.1679	Stx7	Rattus norvegicus syntaxin 7 (Stx7), mRNA [NM_021869]	NM_021869	60466	GO:0006886|GO:0006892|GO:0007033|GO:0016079|GO:0016192|GO:0005515|GO:0008565|GO:0005768|GO:0005887|GO:0016020|GO:0016021	Rn.1993
A_44_P443751	4.04e-05	5.27566	up	10.2054	10.5105	10.1697	10.8312	10.7606	10.5213	12.6322	12.6408	12.8106	12.0839	12.0725	12.0818	11.8601	11.8732	11.8866	Pdpn	Rattus norvegicus podoplanin (Pdpn), mRNA [NM_019358]	NM_019358	54320	GO:0000902|GO:0001946|GO:0006833|GO:0006865|GO:0007155|GO:0007275|GO:0008360|GO:0015884|GO:0030324|GO:0030335|GO:0035239|GO:0008517|GO:0015171|GO:0015250|GO:0001726|GO:0005615|GO:0005886|GO:0016021|GO:0030027|GO:0030175	Rn.794
A_43_P16173	0.000133	5.26796	up	2.22575	1.91487	2.1172	4.0147	4.21772	2.91879	4.65712	4.58268	4.20975	3.94177	4.3778	2.98473	3.5435	3.33918	3.22263	AF473846	Rattus norvegicus vitamin A-deficient testicular protein 6-like mRNA, partial sequence [AF473846]	AF473846			Rn.3185
A_44_P631971	0.0107623	5.26751	up	1.98188	2.04753	3.59743	4.44686	4.07294	5.2488	5.05086	4.82769	4.93965	4.99593	4.86563	4.04996	5.11375	4.68335	4.54063	A_44_P631971
A_44_P241428	0.00157659	5.26613	up	3.98233	2.97405	3.20289	4.25612	3.30068	3.81929	5.92831	5.70666	5.71453	4.48587	4.65823	4.11988	3.80529	4.09946	3.82071	ENSRNOT00000051547	similar to Pyruvate kinase isozyme M2 (LOC302439), mRNA [Source:RefSeq_dna;Acc:XR_008095] [ENSRNOT00000051547]				Rn.196878
A_44_P382349	5.71e-05	5.26158	up	9.40907	9.29049	9.70721	10.7878	11.1194	11.0868	11.8132	11.8154	11.9647	12.0133	11.9225	11.1859	10.9275	10.9873	10.9956	ENSRNOT00000045407	similar to 60S ribosomal protein L3-like (LOC302564), mRNA [Source:RefSeq_dna;Acc:XR_005605] [ENSRNOT00000045407]				Rn.196900
A_44_P185079	0.00263355	5.26025	up	2.9318	2.14457	2.18051	3.45922	3.7063	3.14344	5.29848	4.68988	4.45392	3.811	3.58431	2.11248	2.41089	2.08161	2.04966	LOC290763	LOC290763 protein (Fragment). [Source:Uniprot/SPTREMBL;Acc:Q5U2M5] [ENSRNOT00000059182]		290763	GO:0006508|GO:0004222	Rn.115533
A_44_P489782	0.000109	5.25767	up	7.24333	7.31002	7.73661	7.53113	7.82977	7.62202	9.76583	9.84799	9.85941	8.7797	8.78316	7.84583	7.30864	7.55112	7.85397	XM_212905	Rattus norvegicus similar to Nucleophosmin (NPM) (Nucleolar phosphoprotein B23) (Numatrin) (Nucleolar protein NO38) (LOC294086), mRNA [XM_212905]	XM_212905
A_44_P132714	0.00152169	5.25676	down	3.92495	4.4461	4.99894	2.13948	2.16059	2.14251	2.08985	2.06026	2.03735	2.06567	2.11995	2.14265	2.15928	2.17879	2.11612	Pclo	Rattus norvegicus piccolo (presynaptic cytomatrix protein) (Pclo), mRNA [NM_020098]	NM_020098	56768	GO:0007010|GO:0016080|GO:0017157|GO:0019933|GO:0030073|GO:0005509|GO:0005515|GO:0005522|GO:0005544|GO:0008270|GO:0005856|GO:0045202	Rn.53925
A_44_P161882	0.00317509	5.25493	up	4.20432	3.67507	3.56774	2.87254	3.32712	2.81386	5.80531	5.97617	6.84667	1.96383	3.08783	2.90814	2.02554	2.0088	3.98588	Stfa2_predicted	PREDICTED: Rattus norvegicus stefin A2 (predicted) (Stfa2_predicted), mRNA [XM_221411]		288070	GO:0004869|GO:0005622	Rn.214186
A_44_P354229	9.32e-05	5.25389	up	5.78938	5.93408	6.13552	6.71171	6.88334	6.72599	8.21523	8.25218	8.57173	8.45037	8.34588	7.17885	6.7939	7.32227	7.39767	LOC503452	PREDICTED: Rattus norvegicus similar to karyopherin (importin) alpha 2 (LOC503452), mRNA [XR_005779]	XR_005779	503452		Rn.196862
A_44_P105608	0.000248	5.25324	up	6.92364	7.53002	7.46254	8.49152	8.68337	7.94915	9.71808	9.73451	9.64323	9.24955	9.39144	7.21026	7.04086	7.09845	7.30923	XM_236241	Rattus norvegicus similar to claudin 19 (LOC300694), mRNA [XM_236241]	XM_236241
A_44_P450368	9.68e-05	5.24702	up	1.89132	1.90167	1.90112	3.24759	3.69729	3.94888	4.2919	4.55257	4.02413	3.85668	4.51792	3.71411	3.68034	6.54698	3.81277	XM_219844	Rattus norvegicus similar to 60S RIBOSOMAL PROTEIN L29 (P23) (LOC293932), mRNA [XM_219844]	XM_219844
A_44_P196316	0.0126902	5.24305	up	3.67399	3.72027	2.03304	4.62366	4.92047	3.84336	5.58991	5.55889	5.44971	4.75399	5.39581	4.55647	4.88948	5.15351	5.03751	Olr6_predicted	Rattus norvegicus olfactory receptor 6 (predicted) (Olr6_predicted), mRNA [NM_001000539]	NM_001000539	365175	GO:0007186|GO:0050911|GO:0004984|GO:0016021	Rn.142003
A_44_P306465	0.00225621	5.24218	up	1.93655	2.92486	1.93194	4.22313	4.48364	4.12131	4.77983	4.71977	4.46425	4.62032	4.72047	3.03919	4.79373	4.91362	4.91571	Olr932_predicted	Rattus norvegicus olfactory receptor 932 (predicted) (Olr932_predicted), mRNA [NM_001001386]	NM_001001386	366802	GO:0007186|GO:0050911|GO:0004984|GO:0016021	Rn.143385
A_43_P16266	0.0079639	5.23992	up	4.2485	4.63926	5.85416	4.75671	6.12996	6.67897	7.36713	7.34401	7.19942	4.26472	6.73278	5.40905	6.42696	6.31597	6.61422	Olr1077	Rattus norvegicus olfactory receptor 1077 (Olr1077), mRNA [NM_001000941]	NM_001000941	405280	GO:0007186|GO:0050911|GO:0004984|GO:0016021	Rn.124681
A_44_P226109	0.000101	5.23991	up	4.91913	4.90526	4.72637	6.32835	7.13324	6.42484	7.50916	7.03206	7.17818	8.2195	7.95252	7.21676	6.83695	7.16282	6.73107	Csf1r	RRCSF1 Rat mRNA for CSF-1 receptor [X61479]	X61479	307403	GO:0006468|GO:0007165|GO:0007169|GO:0007275|GO:0007519|GO:0008283|GO:0000166|GO:0003674|GO:0004674|GO:0004714|GO:0004872|GO:0005011|GO:0005515|GO:0005524|GO:0016740|GO:0005575|GO:0005615|GO:0005886|GO:0005887|GO:0016020|GO:0016021
A_44_P109426	0.0103827	5.23534	up	1.88656	3.45712	1.88408	3.49881	3.96372	4.31921	4.75399	4.81707	4.82154	4.25141	4.47594	3.74549	4.18619	4.02336	4.21882	Six3	Rattus norvegicus sine oculis homeobox homolog 3 (Drosophila) (Six3), mRNA [NM_023990]	NM_023990	78974	GO:0001654|GO:0006355|GO:0007420|GO:0007601|GO:0016481|GO:0030178|GO:0045892|GO:0003677|GO:0003700|GO:0003705|GO:0005102|GO:0005515|GO:0016564|GO:0005634	Rn.123641
A_44_P869709	0.00519422	5.2338	down	4.22241	4.28179	5.43896	3.5657	3.9784	3.59485	2.26112	2.55441	1.96406	2.15825	2.7827	2.10824	2.42291	3.25536	2.43619	TC613713
A_44_P236051	0.000229	5.23253	up	5.87832	5.35025	5.86501	6.68557	6.87019	7.70262	8.22843	7.96964	8.05804	7.60527	7.56164	6.88587	7.59828	7.26752	7.55334	Olr1222_predicted	Rattus norvegicus olfactory receptor 1222 (predicted) (Olr1222_predicted), mRNA [NM_001000440]	NM_001000440	300548	GO:0007186|GO:0050911|GO:0004984|GO:0016021	Rn.143545
A_44_P380329	4.3e-06	5.23245	up	8.00696	7.96318	8.04438	8.99763	9.09356	9.29656	10.4176	10.2684	10.491	10.2758	10.3315	9.24208	9.06162	9.55098	9.5303	A_44_P380329
A_44_P791404	0.000486	5.22929	down	5.9025	6.21057	6.20447	2.9696	3.23436	2.35563	3.75033	4.0598	3.34756	3.9649	3.90446	3.8107	3.8427	3.67302	3.49767	CX570374	RVL1525 Wackym-Soares normalized rat vestibular cDNA library Rattus norvegicus cDNA 5', mRNA sequence [CX570374]	CX570374			Rn.61492
A_44_P243048	0.000596	5.2282	up	4.61323	4.74886	5.32112	6.05192	6.23169	5.07357	7.44363	7.32207	7.07645	6.80549	6.8231	6.11389	6.77544	6.90427	6.80778	Olr1293_predicted	Rattus norvegicus olfactory receptor 1293 (predicted) (Olr1293_predicted), mRNA [NM_001000460]	NM_001000460	300599	GO:0007186|GO:0050911|GO:0004984|GO:0016021	Rn.143497
A_44_P370892	2.14e-06	5.21593	up	7.7994	7.88812	7.901	8.88064	8.97509	9.95951	10.3173	10.1525	10.2675	9.43106	9.93701	8.99734	9.56628	9.39208	9.54119	Tmem104_predicted	PREDICTED: Rattus norvegicus transmembrane protein 104 (predicted) (Tmem104_predicted), mRNA [XM_221104]		303670	GO:0006865|GO:0005279|GO:0016020	Rn.214152
A_44_P426087	0.00123076	5.21328	down	7.73353	7.72284	7.87722	5.3864	6.23425	5.65135	5.66043	5.70602	4.82057	5.56818	5.12455	5.54738	5.39751	5.16454	5.39281	Opcml	Rattus norvegicus opioid binding protein/cell adhesion molecule-like (Opcml), mRNA [NM_053848]	NM_053848	116597	GO:0007155|GO:0008038|GO:0004985|GO:0005515|GO:0048503|GO:0005886|GO:0005887|GO:0016020	Rn.11366
A_44_P893293	0.000517	5.213	up	2.42781	3.11144	2.48865	3.84886	3.90987	5.0233	5.18893	4.90888	5.07644	4.82313	4.65297	3.83431	4.59266	3.67507	4.78117	LOC499971	Rattus norvegicus similar to hypothetical protein 4931409K22 (LOC499971), mRNA [NM_001024317]	NM_001024317	499971	GO:0000166|GO:0005524	Rn.123098
A_44_P914096	0.000241	5.20521	up	11.0806	11.3385	11.5833	12.467	12.7392	12.8399	13.5108	13.6902	13.9413	13.7497	13.6105	12.6139	12.5139	13.0618	12.8788	LOC363418	PREDICTED: Rattus norvegicus similar to 60S ribosomal protein L17 (L23) (Amino acid starvation-induced protein) (ASI) (LOC363418), mRNA [XM_576872]	XM_576872	363418	GO:0006412|GO:0003735|GO:0005622|GO:0015934	Rn.110954
A_44_P367900	0.00209549	5.20234	up	2.57658	2.9672	3.68404	3.33095	6.47947	3.12331	5.33777	5.4019	5.62563	5.22368	5.58396	4.62179	4.07576	4.22468	4.17969	A_44_P367900
A_44_P291037	7.39e-06	5.20013	up	5.23371	5.27772	5.40308	6.54978	6.5822	6.01657	7.7945	7.67171	7.58395	7.15798	7.3062	6.51052	7.12012	6.73635	6.75495	Coch_predicted	PREDICTED: Rattus norvegicus coagulation factor C homolog (Limulus polyphemus) (predicted) (Coch_predicted), mRNA [XM_343058]		362735	GO:0007605|GO:0008150|GO:0003674|GO:0005575|GO:0005615	Rn.8204
A_44_P437203	1.19e-05	5.19619	up	3.18332	3.44152	3.41872	2.88306	3.78846	3.22395	5.69961	5.79333	5.68297	5.32329	3.98196	4.00735	2.35694	3.65269	2.39947	CF110025	Shultzomica03276 Rat lung airway and parenchyma cDNA libraries Rattus norvegicus cDNA clone Contig2889 5', mRNA sequence [CF110025]	CF110025			Rn.13858
A_44_P472877	5.18e-05	5.19473	up	5.42922	5.64729	5.69624	6.24052	6.21417	3.86341	8.1677	7.88074	7.85546	7.08722	7.14511	5.48733	4.04193	3.58469	3.93426	Olr276_predicted	Rattus norvegicus olfactory receptor 276 (predicted) (Olr276_predicted), mRNA [NM_001000227]	NM_001000227	293431	GO:0007186|GO:0050911|GO:0004984|GO:0016021	Rn.141763
A_44_P538496	0.00224852	5.18975	up	2.91509	3.99174	3.82452	5.11116	4.62142	5.76339	6.04379	5.99861	5.81594	6.00211	5.96799	4.21185	3.44365	3.34397	3.32365	Olr1434_predicted	Rattus norvegicus olfactory receptor 1434 (predicted) (Olr1434_predicted), mRNA [NM_001000013]	NM_001000013	287322	GO:0007186|GO:0050911|GO:0004984|GO:0016021	Rn.142139
A_44_P414860	4.95e-05	5.18964	up	4.34843	4.367	4.61258	5.33712	5.57931	4.51792	6.64936	6.82557	6.97999	6.29155	6.16679	4.30178	3.81315	4.48916	4.2634	RGD1562088_predicted	PREDICTED: Rattus norvegicus similar to 60S ribosomal protein L23a (predicted) (RGD1562088_predicted), mRNA [XR_008830]	XR_008830	365907		Rn.197804
A_44_P891397	0.0209613	5.18436	up	1.97804	3.96131	3.83938	4.24964	4.55046	5.1397	5.6483	5.56171	5.69122	4.68675	5.01964	4.36518	5.57051	4.85938	4.69887	A_44_P891397
A_44_P652202	0.00104087	5.18394	up	4.59474	3.67579	4.16445	4.4025	4.80321	6.04118	6.54364	6.3617	6.65179	6.38471	6.42643	6.10192	5.66303	5.91987	5.92566	LOC682037	PREDICTED: Rattus norvegicus similar to protein disulfide isomerase-associated 6 (LOC682037), mRNA [XM_001059504]	XM_001059504	682037
A_44_P427885	0.000642	5.18185	up	3.75548	4.19805	4.53491	5.36442	5.67374	4.55152	6.70048	6.54364	6.36472	5.95312	6.30429	5.05482	3.88367	4.4896	4.6756	AW141591	AW141591 EST291650 Normalized rat embryo, Bento Soares Rattus sp. cDNA clone RGICA23 5' end similar to myosin heavy chain, mRNA sequence [AW141591]	AW141591			Rn.98847
A_44_P550662	0.00280183	5.18146	up	9.21732	8.76266	9.63843	10.7557	10.5482	11.0508	12.0855	11.2291	11.4239	11.7421	11.8534	11.9179	11.5867	11.941	11.5755	Ms4a6a_predicted	PREDICTED: Rattus norvegicus membrane-spanning 4-domains, subfamily A, member 6A (predicted) (Ms4a6a_predicted), mRNA [XM_215145]		293750	GO:0007165|GO:0004872|GO:0016021	Rn.109066
A_44_P270132	0.000441	5.17479	up	2.00459	2.10865	2.06577	3.28428	3.34756	3.86877	4.48143	4.02616	4.78592	3.61631	3.71262	3.24254	3.77443	3.42364	3.68297	XM_221087	Rattus norvegicus similar to triggering receptor expressed on myeloid cells 5 (LOC303664), mRNA [XM_221087]	XM_221087
A_44_P127070	0.0193551	5.17337	up	2.50702	4.16485	4.44158	4.69777	4.83299	5.83457	5.98005	6.39902	5.84768	5.38813	5.42235	4.63017	5.32388	5.01339	5.1143	AI179624	AI179624 EST223348 Normalized rat spleen, Bento Soares Rattus sp. cDNA clone RSPCJ72 3' end, mRNA sequence [AI179624]	AI179624
A_44_P130063	0.005113	5.16715	up	2.79612	1.92285	3.38537	5.51446	5.29949	5.87719	5.06447	5.12595	5.02203	5.52611	5.37518	5.47195	5.46172	6.0263	5.92256	AA900791	AA900791 UI-R-E0-dn-g-11-0-UI.s1 UI-R-E0 Rattus norvegicus cDNA clone UI-R-E0-dn-g-11-0-UI 3' similar to gi [AA900791]	AA900791			Rn.7424
A_44_P347283	1.55e-05	5.1664	up	7.47109	7.59206	7.73516	9.00239	8.92797	8.39373	10.0731	9.95526	9.87742	9.98261	9.79799	8.58188	8.57527	9.22119	8.89345	A_44_P347283
A_44_P469517	5.12e-05	5.16314	up	9.21478	8.93556	9.31928	10.1529	10.0978	10.2795	11.6377	11.4414	11.4953	11.1355	11.1541	11.2487	10.8035	10.8727	10.5421	BF551572	BF551572 UI-R-C0-it-h-08-0-UI.r1 UI-R-C0 Rattus norvegicus cDNA clone UI-R-C0-it-h-08-0-UI 5', mRNA sequence [BF551572]	BF551572			Rn.18432
A_44_P975437	1.49e-06	5.15083	up	7.57472	7.56269	7.66276	7.7403	7.43819	7.07889	9.95329	10.0434	9.89792	8.99008	8.72004	8.70448	7.48534	7.4531	7.17706	Cldn4	Rattus norvegicus claudin 4 (Cldn4), mRNA [NM_001012022]	NM_001012022	304407	GO:0009405|GO:0004888|GO:0005198|GO:0005615|GO:0005886|GO:0005887|GO:0005923|GO:0016020|GO:0016021	Rn.6830
A_44_P121682	2.13e-05	5.14821	up	9.13662	9.17051	9.24867	10.0893	10.2803	10.3603	11.4081	11.5035	11.7364	11.3418	11.1695	10.431	10.3053	10.6685	10.627	RGD1561993_predicted	PREDICTED: Rattus norvegicus similar to Small nuclear ribonucleoprotein F (snRNP-F) (predicted) (RGD1561993_predicted), mRNA [XM_230870]	XM_230870	296377	GO:0016071|GO:0030529
A_44_P837644	0.00736977	5.14678	up	4.11603	4.56098	5.64604	5.31689	5.86435	5.49495	7.04459	6.9888	7.38066	6.8999	6.59552	6.164	5.84677	6.5539	5.78159	Ankfy1_predicted	PREDICTED: Rattus norvegicus ankyrin repeat and FYVE domain containing 1 (predicted) (Ankfy1_predicted), mRNA [XM_239269]	XM_239269	303292	GO:0006355|GO:0003677|GO:0003700|GO:0005515|GO:0008270	Rn.98554
A_44_P353355	0.0125501	5.13719	up	8.58259	6.86294	8.33379	10.032	9.84483	10.3464	10.1764	10.1774	10.5085	11.2715	11.228	10.8848	10.4344	10.8086	10.6091	RGD1562047_predicted	PREDICTED: Rattus norvegicus similar to Cyclin-dependent kinases regulatory subunit 2 (CKS-2) (predicted) (RGD1562047_predicted), mRNA [XM_573992]		498709	GO:0007049|GO:0007127|GO:0016538	Rn.6116
A_44_P400756	0.000803	5.13706	down	5.37172	5.98914	6.15942	2.88992	3.23255	2.03255	3.65704	3.46519	3.31523	2.74361	3.0674	2.87747	3.30761	3.37294	3.255	Csmd1	Rattus norvegicus CUB and Sushi multiple domains 1 (Csmd1), mRNA [NM_001037327]	NM_001037327	364634	GO:0005615|GO:0016021	Rn.137916
A_44_P232113	2.9e-05	5.1292	up	9.92572	9.91828	10.1717	11.2182	11.4016	11.732	12.304	12.2778	12.5101	12.6346	12.596	11.7804	11.7328	11.9871	11.7932	A_44_P232113
A_44_P1070508	0.00891954	5.1282	up	1.90112	3.55437	2.82536	3.27882	3.68726	3.63696	5.14156	5.33156	4.88309	4.19691	4.43868	4.05236	4.09374	3.82169	4.11487	AA925185	UI-R-A1-ef-f-09-0-UI.s1 UI-R-A1 Rattus norvegicus cDNA clone UI-R-A1-ef-f-09-0-UI 3', mRNA sequence [AA925185]	AA925185			Rn.131904
A_44_P198644	5.74e-05	5.12818	up	2.00798	2.08837	2.06567	6.07407	2.91915	3.31901	4.64756	4.20018	4.38961	4.02652	3.62396	3.2092	3.71469	3.17858	3.10647	Olr619_predicted	Rattus norvegicus olfactory receptor 619 (predicted) (Olr619_predicted), mRNA [NM_001000338]	NM_001000338	295843	GO:0007186|GO:0050911|GO:0004984|GO:0016021	Rn.142868
A_44_P278539	0.0183005	5.12567	up	3.71918	1.91702	3.7835	4.24538	4.82505	4.99303	5.55426	5.46855	5.47011	5.08517	5.19549	4.43831	5.19252	4.76967	4.88432	Olr1409_predicted	Rattus norvegicus olfactory receptor 1409 (predicted) (Olr1409_predicted), mRNA [NM_001000004]	NM_001000004	287259	GO:0007186|GO:0050911|GO:0001584|GO:0004984|GO:0016021	Rn.142161
A_44_P187854	0.00455267	5.1239	up	3.14865	3.14397	4.37421	4.51626	4.81012	3.89414	5.95487	5.85537	5.92831	5.2569	5.22068	4.25429	3.63076	2.99472	2.55776	A_44_P187854
A_43_P11721	3.68e-05	5.12222	up	4.06839	3.89993	3.9734	4.98091	4.6211	4.92014	6.16977	6.30519	6.53707	5.79952	6.02025	5.39008	4.93391	5.3757	5.27512	Selp	Rattus norvegicus selectin, platelet (Selp), mRNA [NM_013114]	NM_013114	25651	GO:0006954|GO:0007155|GO:0016337|GO:0048514|GO:0050900|GO:0005515|GO:0005529|GO:0005624|GO:0005625|GO:0005886|GO:0005887|GO:0009897|GO:0016020|GO:0016021|GO:0031092	Rn.10012
A_44_P347023	2.68e-06	5.12099	up	7.05241	6.92393	6.98908	8.29525	8.11774	8.01796	9.4387	9.27719	9.31881	9.43676	9.38525	8.49846	8.27105	8.68337	8.66531	RGD1565742_predicted	PREDICTED: Rattus norvegicus similar to OTTMUSP00000000438 (predicted) (RGD1565742_predicted), mRNA [XM_227709]	XM_227709	295470	GO:0006412|GO:0003735|GO:0005622|GO:0005840
A_44_P114788	0.0025294	5.11943	up	6.46818	5.62772	5.32296	6.23839	6.41541	6.02772	8.02122	8.22034	8.24525	8.02075	8.34444	8.22594	7.11467	7.13803	7.35645	Adamts8_predicted	PREDICTED: Rattus norvegicus a disintegrin-like and metallopeptidase (reprolysin type) with thrombospondin type 1 motif, 8 (predicted) (Adamts8_predicted), mRNA [XM_235977]		300475	GO:0006508|GO:0008285|GO:0004222|GO:0005178|GO:0008270|GO:0009673|GO:0005578|GO:0031012	Rn.100730
A_44_P240832	0.0125593	5.11851	up	3.82661	3.23255	1.99658	4.35395	4.90822	4.3697	5.52316	5.20729	5.39246	4.58441	4.7526	4.46691	4.5204	4.70314	4.68088	AB092338	Rattus norvegicus plec-1k mRNA for plectin isoform, partial cds. [AB092338]	AB092338			Rn.1085
A_44_P232210	9.43e-05	5.11787	up	5.29351	5.23989	4.95062	6.02191	6.2463	5.17099	7.72581	7.42345	7.40139	7.18144	7.4176	4.8731	3.74517	3.22664	4.08254	AI412781	AI412781 EST241081 Normalized rat brain, Bento Soares Rattus sp. cDNA clone RBRDS62 3' end, mRNA sequence [AI412781]	AI412781
A_44_P224423	0.000324	5.11248	up	4.37741	4.58129	4.77506	5.24361	5.36348	3.20087	7.08418	7.11704	6.59461	6.12639	6.03984	4.19726	2.70622	2.29119	2.17457	Olr264_predicted	Rattus norvegicus olfactory receptor 264 (predicted) (Olr264_predicted), mRNA [NM_001000999]	NM_001000999	405363	GO:0007186|GO:0050911|GO:0004984|GO:0016021	Rn.141768
A_44_P102291	0.00474013	5.10939	down	8.16906	8.78341	7.49278	8.17345	7.26724	7.3995	6.04204	5.90074	5.44304	6.42432	6.43097	7.63664	7.0456	6.32905	6.21989	Adamts19_predicted	PREDICTED: Rattus norvegicus a disintegrin-like and metallopeptidase (reprolysin type) with thrombospondin type 1 motif, 19 (predicted) (Adamts19_predicted), mRNA [XM_341619]	XM_341619	361332	GO:0006508|GO:0008152|GO:0003676|GO:0004222|GO:0008080|GO:0008270|GO:0005578|GO:0005622	Rn.47386
A_44_P333281	0.000106	5.10844	up	6.0899	5.84269	6.3659	6.29295	6.581	6.3697	8.40277	8.4605	8.49386	7.97413	7.94891	6.78376	6.41177	6.71725	6.78174	LOC365082	PREDICTED: Rattus norvegicus similar to RAB1, member RAS oncogene family (LOC365082), mRNA [XR_005485]	XR_005485	365082		Rn.198017
A_44_P338670	4.37e-05	5.1082	up	1.90915	1.9119	1.9123	4.13893	3.70298	3.49555	4.0646	4.23947	4.48773	4.6512	3.82375	3.60776	3.53162	3.77294	3.66389	AA891969	AA891969 EST195772 Normalized rat kidney, Bento Soares Rattus sp. cDNA clone RKIAK18 3' end, mRNA sequence [AA891969]	AA891969			Rn.102095
A_44_P331027	0.000157	5.09929	up	3.03183	3.15787	3.2354	4.75611	4.58802	5.46107	5.78488	5.23893	5.45217	5.23677	5.0842	4.57011	5.5518	5.23432	5.43834	RGD1562420_predicted	Rattus norvegicus similar to 60S ribosomal protein L19 (LOC314532), mRNA [XM_234722]	XM_234722	314532	GO:0006412|GO:0003735|GO:0005622|GO:0005840	Rn.154639
A_44_P726050	0.024437	5.09772	up	3.80498	2.15701	4.38415	6.43427	5.53684	6.28409	5.83402	5.7992	5.76247	6.8812	6.87698	7.00388	6.60051	6.68273	6.53751	BF565756	BF565756 UI-R-BO1-ajq-a-03-0-UI.r1 UI-R-BO1 Rattus norvegicus cDNA clone UI-R-BO1-ajq-a-03-0-UI 5', mRNA sequence [BF565756]	BF565756
A_44_P515593	1.01e-05	5.0971	up	9.46938	9.47428	9.67372	10.4736	10.7113	10.4086	11.8732	11.8085	11.9847	11.5808	11.5151	10.4799	10.3568	10.7332	10.7042	RGD1560298_predicted	PREDICTED: Rattus norvegicus similar to LRRGT00191 (predicted) (RGD1560298_predicted), mRNA [XR_008467]	XR_008467	498244		Rn.195654
A_44_P490025	0.000296	5.09262	down	6.65102	6.65575	6.86091	5.69624	5.9215	5.88281	4.56028	4.00079	4.56139	5.6483	5.24852	5.7188	5.42493	5.85049	5.76121	A_44_P490025
A_44_P309347	3.44e-05	5.09005	up	2.30288	2.49187	2.3666	3.4668	3.65017	2.11712	4.86944	4.79812	4.53683	4.10213	3.90062	2.12764	2.14585	2.16367	2.10665	RGD1560349_predicted	PREDICTED: Rattus norvegicus similar to histone-fold protein CHRAC17 (predicted) (RGD1560349_predicted), mRNA [XR_008085]	XR_008085	364694		Rn.195604
A_44_P982636	0.00614284	5.08162	up	4.18896	3.76054	4.1593	5.24451	5.65614	7.1737	6.95933	5.56086	6.62449	4.04769	6.65549	5.79742	7.3122	7.38272	6.77457	A_44_P982636
A_44_P501410	3.78e-05	5.07974	up	8.52579	8.5006	8.853	9.26326	9.48217	9.83293	10.9271	10.9528	11.0337	10.9654	10.7266	10.0045	9.79052	9.89234	9.87167	ENSRNOT00000056884	similar to ORF (predicted) (RGD1563743_predicted), mRNA [Source:RefSeq_dna;Acc:XR_007959] [ENSRNOT00000056884]				Rn.195968
A_44_P333003	0.00257354	5.07524	up	2.05676	2.10199	2.05508	3.01783	2.8295	3.74293	4.23947	5.08773	3.91705	3.58905	3.84336	3.13829	3.42441	2.69455	3.74728	A_44_P333003
A_44_P183260	4.24e-05	5.06726	up	5.00637	4.64242	4.80977	5.94398	6.07568	5.49624	7.26401	7.05492	7.16325	6.54596	6.66376	5.90845	6.44373	6.13355	6.06716	AI232145	AI232145 EST228833 Normalized rat kidney, Bento Soares Rattus sp. cDNA clone RKIBX44 3' end, mRNA sequence [AI232145]	AI232145			Rn.2550
A_44_P869212	0.00212088	5.05692	up	4.53349	4.21225	5.11648	5.53469	5.65782	5.3714	6.97274	7.29657	6.60769	5.18172	5.11259	5.23287	4.27654	4.28037	4.52582	LOC288979	PREDICTED: Rattus norvegicus similar to Cerebellin-2 precursor (Cerebellin-like protein) (LOC288979), mRNA [XM_222564]	XM_222564	288979	GO:0006817|GO:0009058|GO:0004420|GO:0005737	Rn.24014
A_43_P23120	0.00989129	5.04983	up	5.1686	5.25996	3.74612	5.10387	4.85681	4.99593	6.93098	7.31142	6.94099	5.29011	5.46974	5.78063	4.92758	5.34192	5.04231	Lect2_predicted	PREDICTED: Rattus norvegicus leukocyte cell-derived chemotaxin 2 (predicted) (Lect2_predicted), mRNA [XM_341486]		361205	GO:0001501|GO:0006508|GO:0006935|GO:0004222|GO:0005615|GO:0005737	Rn.23016
A_44_P318423	2.08e-05	5.04974	up	6.84404	6.57187	6.7294	7.1053	7.30389	6.38495	8.92485	9.11955	9.10953	8.12967	8.16906	6.21553	5.62381	5.05945	6.38569	Olr1398	Rattus norvegicus olfactory receptor 1398 (Olr1398), mRNA [NM_001000002]	NM_001000002	287245	GO:0007165|GO:0007186|GO:0007608|GO:0050896|GO:0050911|GO:0004872|GO:0004984|GO:0016020|GO:0016021	Rn.107042
A_44_P821972	9.5e-07	5.04896	up	6.52234	6.50684	6.629	7.48534	7.68524	7.0684	8.93642	8.88469	8.84503	8.64703	8.78001	7.6104	7.32559	7.55014	7.64684	A_44_P821972
A_44_P171478	5.58e-05	5.04141	up	6.79181	7.14306	6.75308	8.0004	7.96986	7.28603	9.1697	9.22149	9.29823	8.43965	8.5588	7.87178	7.97463	7.81524	8.24422	AI111924	AI111924 UI-R-A1-eh-g-08-0-UI.s1 UI-R-A1 Rattus norvegicus cDNA clone UI-R-A1-eh-g-08-0-UI 3', mRNA sequence [AI111924]	AI111924			Rn.26678
A_44_P226987	3.92e-05	5.03586	up	4.98435	5.28213	5.18381	6.87075	6.83424	4.88785	7.5737	7.54984	7.32347	7.39822	7.6204	5.60731	5.5559	3.57147	4.93838	XM_220114	Rattus norvegicus similar to hypothetical protein MGC35163 (LOC309551), mRNA [XM_220114]	XM_220114
A_44_P823561	0.00019	5.03453	down	5.1378	5.29477	5.38264	3.13829	3.78272	3.28469	2.63202	3.00903	3.17858	3.47353	2.877	2.75099	3.22664	3.84818	3.72289	TC603553
A_44_P591147	0.0139729	5.03078	up	4.49593	3.10079	4.95155	5.30071	6.05911	5.18598	6.59552	6.47268	6.47242	6.289	6.07791	5.11201	4.38652	4.05924	4.28037	ENSRNOT00000029966	PREDICTED: Rattus norvegicus hypothetical protein LOC685774 (LOC685774), mRNA [XM_001065216]
A_44_P169472	0.000632	5.02652	up	5.57469	4.83064	5.48565	5.95487	5.32239	5.32054	7.72889	7.56947	7.5813	6.75683	6.74131	5.71041	5.73671	5.92772	6.01413	AB033702	Rattus rattus mitochondrial cytb gene for cytochrome b, partial cds [AB033702]	AB033702
A_44_P101322	2.34e-05	5.02618	up	4.88948	5.13404	4.82606	5.37916	5.53384	6.3062	7.35871	7.2736	7.20566	6.08572	6.42047	4.07817	3.9784	3.8211	3.71697	AI639250	AI639250 rx00639s Rat mixed-tissue library Rattus norvegicus cDNA clone rx00639 3', mRNA sequence [AI639250]	AI639250
A_44_P744657	0.00934287	5.02281	up	3.35425	1.8957	1.88762	3.91636	3.81851	5.08174	4.87284	4.55897	4.69125	3.98793	4.10181	3.99528	4.72088	4.45533	4.44638	ENSRNOT00000034568	RIKEN cDNA A530006G24 gene [Source:MarkerSymbol;Acc:MGI:2685849] [ENSRNOT00000034568]
A_44_P262154	3.39e-06	5.01771	up	6.1052	5.95718	6.10946	6.76953	6.74815	7.79961	8.46357	8.34893	8.34044	6.92847	7.40645	6.69409	7.35108	7.48711	7.54888	Olr1392_predicted	Rattus norvegicus olfactory receptor 1392 (predicted) (Olr1392_predicted), mRNA [NM_001001090]	NM_001001090	405984	GO:0007186|GO:0050911|GO:0004984|GO:0016021	Rn.142174
A_44_P443045	0.000215	5.01725	up	4.5823	5.20028	4.81078	6.21233	6.11921	7.07666	7.21933	7.14583	7.20889	6.73184	6.87124	6.26846	6.52781	6.62223	6.57031	XM_344250	Rattus norvegicus similar to constitutive photomorphogenic protein (LOC364175), mRNA [XM_344250]	XM_344250
A_44_P348981	0.000338	5.01636	up	4.53562	4.13068	4.77911	5.5518	6.01709	4.66684	6.86761	6.90171	6.65601	6.53438	6.4395	5.83124	6.12639	5.94118	5.49624	AY383675	Rattus norvegicus LRRGT00020 mRNA, complete cds. [AY383675]	AY383675
A_44_P121635	0.0110819	5.01561	up	3.05026	2.04191	3.79374	4.28037	4.68451	5.76386	5.42151	5.38483	5.05887	4.74536	4.96159	4.25521	5.35256	5.4193	5.48337	A_44_P121635
A_44_P437966	0.0107881	5.00576	up	3.73979	2.28442	3.90515	4.43162	4.84916	5.78488	5.67596	5.65269	5.57147	3.18443	5.37771	4.62032	5.45064	5.39551	5.51856	Apcs	Rattus norvegicus serum amyloid P-component (Apcs), mRNA [NM_017170]	NM_017170	29339	GO:0006457|GO:0006953|GO:0051131|GO:0005509|GO:0005529|GO:0051082|GO:0005576|GO:0005615	Rn.109007
A_44_P527205	0.00233739	5.00439	down	7.04459	7.16325	7.86554	4.90214	4.86692	4.29473	4.66091	5.42235	5.02054	4.56921	4.39101	4.17709	4.48251	4.33319	4.71888	RGD1565230_predicted	Rattus norvegicus pancreatic ribonuclease gamma (predicted) (RGD1565230_predicted), mRNA [NM_001025116]	NM_001025116	305844	GO:0003676|GO:0004519|GO:0004522|GO:0016787	Rn.110228
A_44_P395625	9.31e-05	5.00116	up	2.04734	2.07738	2.08012	3.30635	3.78905	2.67797	4.6714	4.17872	4.32151	5.00448	5.1198	3.08937	3.32412	2.00149	3.02925	Prl8a9	Rattus norvegicus prolactin family 8, subfamily a, member 9 (Prl8a9), mRNA [NM_134385]	NM_134385	171406	GO:0007565|GO:0005179|GO:0005576|GO:0005615	Rn.56124
A_44_P262209	0.00290034	5.00084	up	4.23461	5.41213	4.55993	5.86643	5.9025	4.65886	7.14862	7.09986	6.92471	6.26079	6.57752	3.87295	3.54774	3.73381	4.24763	Olr773_predicted	Rattus norvegicus olfactory receptor 773 (predicted) (Olr773_predicted), mRNA [NM_001000373]	NM_001000373	296026	GO:0007186|GO:0050911|GO:0004984|GO:0016021	Rn.142757
A_44_P241156	0.000162	4.99507	down	10.8883	11.2055	11.0975	11.0468	11.0325	10.6412	8.86906	8.89832	8.46235	9.22758	9.17572	9.26383	9.70037	9.62446	9.69688	Mamdc2	Mamdc2 protein (Fragment). [Source:Uniprot/SPTREMBL;Acc:Q68FP0] [ENSRNOT00000033800]		309410	GO:0016020	Rn.23790
A_44_P131520	1.42e-05	4.99021	up	6.24763	6.48283	6.3335	7.29343	7.30833	5.78519	8.74113	8.72585	8.55428	8.09071	8.35801	6.20738	5.72221	5.5545	5.4776	BG377183	BG377183 UI-R-CU0-bvb-d-12-0-UI.s1 UI-R-CU0 Rattus norvegicus cDNA clone UI-R-CU0-bvb-d-12-0-UI 3', mRNA sequence [BG377183]	BG377183			Rn.15060
A_44_P336304	0.0013011	4.98887	up	5.23867	5.82887	5.07454	6.70537	6.44701	6.30312	8.03231	7.43689	7.62902	7.87754	7.87722	7.90824	7.11704	6.89447	6.74612	BQ205045	BQ205045 UI-R-DZ1-cnh-e-10-0-UI.s1 NCI_CGAP_DZ1 Rattus norvegicus cDNA clone IMAGE:7345620 3', mRNA sequence [BQ205045]	BQ205045			Rn.131111
A_43_P11901	0.0214046	4.98416	down	8.3271	6.42561	6.6464	7.6674	7.36457	7.63824	4.64064	5.20664	4.59978	6.91148	7.01238	7.05547	7.49226	7.20483	7.33769	Kcnj5	Rattus norvegicus potassium inwardly-rectifying channel, subfamily J, member 5 (Kcnj5), mRNA [NM_017297]	NM_017297	29713	GO:0006811|GO:0006813|GO:0005244|GO:0015273|GO:0015467|GO:0030955|GO:0008076|GO:0009897|GO:0016020|GO:0016021|GO:0030315	Rn.10047
A_44_P129320	0.0240504	4.97788	up	3.81315	4.40513	2.2417	4.60707	4.64457	4.68874	5.64282	5.75661	6.00714	5.70695	5.71212	5.8662	4.68233	4.99206	5.08207	AA859235	AA859235 UI-R-E0-cd-d-01-0-UI.s1 UI-R-E0 Rattus norvegicus cDNA clone UI-R-E0-cd-d-01-0-UI 3' similar to gb [AA859235]	AA859235			Rn.161800
A_43_P17810	0.000334	4.97515	up	4.22011	4.89488	4.71024	5.73721	5.85416	6.6304	6.93395	6.95324	6.88228	6.51869	6.45828	6.05879	6.30749	6.17463	6.00325	LOC501621	Rattus norvegicus similar to nuclear RNA export factor 7 (LOC501621), mRNA [NM_001037216]	NM_001037216	501621	GO:0006810|GO:0051028|GO:0000166|GO:0003723|GO:0005515|GO:0005622|GO:0005634	Rn.24735
A_43_P11579	0.000336	4.97256	up	3.48175	3.28656	3.82169	5.0058	4.91226	5.97947	6.10192	5.7243	5.70575	3.38013	5.75609	4.20258	5.47353	5.31426	5.56626	Chrna7	Rattus rattus nicotinic acetylcholine receptor alpha 7 subunit mRNA, complete cds [L31619]	L31619	25302	GO:0000187|GO:0006811|GO:0006816|GO:0007165|GO:0007268|GO:0007271|GO:0019228|GO:0042416|GO:0004872|GO:0004889|GO:0005216|GO:0005230|GO:0005515|GO:0008144|GO:0008179|GO:0015464|GO:0030594|GO:0042166|GO:0005615|GO:0005737|GO:0005886|GO:0005892|GO:0016021|GO:0030424|GO:0030426|GO:0042734|GO:0043025|GO:0043197|GO:0043198|GO:0045121|GO:0045211	Rn.9698
A_42_P768355	0.00012	4.97238	down	8.12238	7.63141	7.77041	5.0733	5.67488	5.51104	5.57086	5.59257	5.41895	5.53533	5.20376	5.5099	5.05482	4.71852	5.07914	Bid3	Rattus norvegicus BH3 interacting (with BCL2 family) domain, apoptosis agonist (Bid3), mRNA [NM_057130]	NM_057130	117271	GO:0006915|GO:0006917|GO:0008634|GO:0042981|GO:0005515	Rn.89639
A_44_P450075	0.00710653	4.9706	up	6.6444	6.11337	6.47042	5.75803	6.53094	5.89048	9.18778	7.86744	9.11324	5.26017	4.91536	7.31142	5.70899	6.51949	6.33092	Ifit1_predicted	AGENCOURT_70350273 NIH_MGC_368 Rattus norvegicus cDNA clone IMAGE:8381393 5', mRNA sequence [DY566619]		294090	GO:0005488|GO:0005737	Rn.112953
A_44_P525300	0.00266415	4.96787	up	7.29981	7.62953	6.58387	10.3945	10.1809	10.3669	9.61669	9.16336	9.67105	11.5631	11.3492	11.0257	11.3065	11.3225	11.0909	AY539886	Rattus norvegicus LRRG00135 mRNA, complete cds. [AY539886]	AY539886
A_44_P236047	0.000334	4.96714	up	4.08529	4.65712	4.62067	4.99795	5.36473	6.32569	6.90375	6.77625	6.62033	6.10833	6.08737	5.02054	5.43747	5.16768	5.53352	Olr744_predicted	Rattus norvegicus olfactory receptor 744 (predicted) (Olr744_predicted), mRNA [NM_001000577]	NM_001000577	366122	GO:0007186|GO:0050911|GO:0004872|GO:0004984|GO:0016021	Rn.142781
A_44_P487000	2.96e-06	4.9631	up	1.90236	1.91615	1.91071	3.80969	3.73196	4.16069	4.23658	4.10808	4.31828	4.37041	4.54257	3.26121	4.61258	4.64816	4.39101	Olr623_predicted	Rattus norvegicus olfactory receptor 623 (predicted) (Olr623_predicted), mRNA [NM_001000651]	NM_001000651	404848	GO:0007186|GO:0050911|GO:0004984|GO:0016021	Rn.142866
A_44_P298331	0.00375871	4.95963	up	5.14025	5.00351	4.86529	5.47195	5.57278	6.01083	8.04518	7.07487	6.8197	6.12835	6.21659	5.94962	6.53205	5.62327	5.68037	LOC360619	PREDICTED: Rattus norvegicus similar to gasdermin 1 (LOC360619), mRNA [XM_340894]		360619		Rn.82083
A_44_P161358	0.000248	4.95748	up	2.63727	2.11384	2.22597	3.59705	3.7237	2.53387	4.82129	4.59874	4.48587	4.21365	3.97999	3.56147	2.1658	3.14897	2.85673	A_44_P161358
A_44_P464221	7.27e-06	4.95675	up	7.88252	7.98336	8.06811	8.82859	8.94047	8.92059	10.2094	10.2595	10.3933	10.2403	10.0785	9.00041	8.77657	9.13898	9.14037	RGD1566373_predicted	PREDICTED: Rattus norvegicus similar to large subunit ribosomal protein L36a (predicted) (RGD1566373_predicted), mRNA [XM_345098]		365560
A_44_P229007	0.00013	4.95636	up	3.79039	4.21587	4.07493	5.21231	5.13875	4.06558	6.53178	6.2359	6.24135	5.77752	5.98231	3.9356	3.78455	3.70564	3.77338	Olr736_predicted	Rattus norvegicus olfactory receptor 736 (predicted) (Olr736_predicted), mRNA [NM_001001384]	NM_001001384	366118	GO:0007186|GO:0050911|GO:0004984|GO:0016021	Rn.142784
A_44_P295576	0.000145	4.95487	up	2.47012	2.9447	2.54978	3.27185	3.35656	2.40067	5.10445	4.86851	4.91818	4.23328	4.25361	2.17998	2.18389	2.22684	2.29284	A_44_P295576
A_44_P525953	0.000923	4.95213	up	4.90621	5.49081	4.79478	7.03535	6.26156	6.43199	7.63852	7.35546	7.12198	7.25113	7.03522	7.4558	7.1321	7.47736	6.8938	CB547650	AMGNNUC:URRG1-00064-G11-A urrg1 (14046) Rattus norvegicus cDNA clone urrg1-00064-g11 5', mRNA sequence [CB547650]	CB547650			Rn.165051
A_44_P170402	0.00145999	4.94586	up	3.88163	3.091	2.95066	3.91492	3.63508	4.09208	5.50402	5.63013	5.7078	4.84553	4.64337	2.34398	2.33685	2.53713	2.21895	Olr1726_predicted	Rattus norvegicus olfactory receptor 1726 (predicted) (Olr1726_predicted), mRNA [NM_001000896]	NM_001000896	405204	GO:0007186|GO:0050911|GO:0004984|GO:0016021	Rn.142668
A_43_P13803	1.03e-05	4.94486	up	2.23862	2.47168	2.32624	3.12036	3.3793	4.56816	4.74715	4.58835	4.61882	4.29818	3.49167	3.21073	4.00628	3.84957	3.85735	CB547097	CB547097 AMGNNUC:URRG1-00059-B12-A urrg1 (14046) Rattus norvegicus cDNA clone urrg1-00059-b12 5', mRNA sequence [CB547097]	CB547097
A_44_P431358	1.74e-05	4.94118	up	7.76711	7.63241	7.95646	8.69203	8.81579	8.77118	10.0702	10.0781	10.1223	9.87083	9.7478	8.81553	8.55104	8.83168	8.95544	A_44_P431358
A_44_P139697	0.000488	4.93626	down	6.52706	6.91449	7.00995	2.51436	3.78543	2.8151	4.4348	4.83233	4.27411	4.01165	3.71697	3.9196	3.49373	3.39302	4.36488	Atp2b2	Rattus norvegicus ATPase, Ca++ transporting, plasma membrane 2 (Atp2b2), mRNA [NM_012508]	NM_012508	24215	GO:0006812|GO:0006816|GO:0007605|GO:0008152|GO:0030182|GO:0000166|GO:0000287|GO:0005388|GO:0005509|GO:0005516|GO:0005524|GO:0016787|GO:0016820|GO:0030165|GO:0005737|GO:0005886|GO:0016020|GO:0016021|GO:0016324|GO:0030425|GO:0043025	Rn.90982
A_44_P229805	0.00012	4.93544	up	6.99499	6.97414	7.41622	6.48671	6.82052	8.17443	9.39995	9.54308	9.35185	7.60184	7.46805	6.37179	7.51828	7.22443	7.37439	A_44_P229805
A_44_P393985	7.29e-07	4.93372	up	9.57334	9.42562	9.50814	10.6091	10.6088	10.5539	11.8029	11.7979	11.8144	11.8571	11.9237	10.9977	10.6849	11.055	11.1421	RGD1560119_predicted	PREDICTED: Rattus norvegicus similar to actin alpha 1 skeletal muscle protein (predicted) (RGD1560119_predicted), mRNA [XR_008328]	XR_008328	298169		Rn.196038
A_44_P283318	0.00357777	4.9317	up	3.36283	2.25978	2.25524	4.01357	4.25254	3.32477	5.05887	4.81452	4.91072	5.22898	5.14891	3.56075	2.13162	2.11654	2.49697	Olr68_predicted	Rattus norvegicus olfactory receptor 68 (predicted) (Olr68_predicted), mRNA [NM_001000133]	NM_001000133	293214	GO:0007186|GO:0050911|GO:0004984|GO:0016021	Rn.141915
A_44_P530232	5.21e-07	4.9317	up	2.01855	2.12562	2.07738	1.99299	3.25427	3.35917	4.42384	4.34233	4.36163	3.51775	3.83902	3.24438	3.65514	3.2092	3.51931	XM_346023	Rattus norvegicus similar to ubiquitin (LOC367225), mRNA [XM_346023]	XM_346023
A_44_P966280	0.0100279	4.92156	up	5.05482	5.42554	5.38678	6.06816	6.06899	6.94988	8.55777	7.15498	7.05174	7.01759	7.00388	6.46718	6.52999	6.82669	6.929	BF553083	UI-R-C2-mu-h-12-0-UI.r1 UI-R-C2 Rattus norvegicus cDNA clone UI-R-C2-mu-h-12-0-UI 5', mRNA sequence [BF553083]	BF553083			Rn.204298
A_44_P582565	0.000114	4.91885	up	6.65759	6.15364	6.45828	6.90375	7.04784	8.05253	8.80668	8.69169	8.66612	8.02939	8.15455	6.30477	7.54773	8.22954	6.75966	A_44_P582565
A_43_P21093	0.000615	4.91433	up	4.48773	4.60916	4.87866	5.31572	4.80654	5.09236	7.36486	6.74286	6.75882	5.52283	6.15665	6.38197	5.61853	5.36218	5.27596	CB546408	AMGNNUC:NRHY4-00165-H10-A W Rat hypothalamus (10464) Rattus norvegicus cDNA clone nrhy4-00165-h10 5', mRNA sequence [CB546408]	CB546408			Rn.199631
A_44_P332729	0.000933	4.91387	down	8.19224	8.60266	8.41837	6.56013	6.41909	6.19946	6.47456	5.67374	6.17438	7.72935	7.92653	8.18597	7.34315	7.77401	7.18508	Drd4	Rattus norvegicus dopamine receptor D4 (Drd4), mRNA [NM_012944]	NM_012944	25432	GO:0001662|GO:0007165|GO:0007186|GO:0007212|GO:0007268|GO:0007614|GO:0007626|GO:0008306|GO:0008355|GO:0046928|GO:0050804|GO:0050848|GO:0001584|GO:0001593|GO:0004872|GO:0004952|GO:0004993|GO:0008144|GO:0035240|GO:0005737|GO:0005886|GO:0005887|GO:0005938|GO:0012506|GO:0016020|GO:0016021|GO:0030424|GO:0030425|GO:0043025|GO:0043195|GO:0043197	Rn.10159
A_44_P566471	0.00256201	4.91273	up	6.26896	6.98052	6.45156	8.13835	8.05205	8.38729	9.07841	8.33208	9.18013	8.20652	8.28888	8.52458	8.41863	8.32889	8.45663	BF287625	EST452216 Rat Gene Index, normalized rat, Rattus norvegicus cDNA Rattus norvegicus cDNA clone RGIGI26, mRNA sequence [BF287625]	BF287625			Rn.6762
A_44_P179882	0.00035	4.90986	up	2.11248	2.05721	2.0339	3.50564	3.17978	4.15233	4.67946	3.98793	4.42326	3.6441	3.96863	3.41644	3.73416	4.01357	3.85309	Olr1292_predicted	Rattus norvegicus olfactory receptor 1292 (predicted) (Olr1292_predicted), mRNA [NM_001000960]	NM_001000960	405312	GO:0007186|GO:0050911|GO:0004984|GO:0016021	Rn.143498
A_44_P157881	0.00398042	4.90902	down	7.51641	7.01441	7.27788	4.12961	4.56028	4.16334	4.28212	5.4714	5.16888	4.50157	4.16069	4.20545	3.34361	3.22634	3.78543	AI555968	AI555968 UI-R-C2p-rc-f-02-0-UI.s1 UI-R-C2p Rattus norvegicus cDNA clone UI-R-C2p-rc-f-02-0-UI 3', mRNA sequence [AI555968]	AI555968			Rn.3928
A_44_P210173	0.00107029	4.90172	up	10.2224	9.44264	9.39278	11.7454	11.6045	11.6857	12.0112	12.0206	11.9059	11.8004	12.0395	12.0458	11.7542	11.7181	11.9344	Tnfrsf12a	Rattus norvegicus tumor necrosis factor receptor superfamily, member 12a (Tnfrsf12a), mRNA [NM_181086]	NM_181086	302965	GO:0001525|GO:0006931|GO:0007155|GO:0008219|GO:0008283|GO:0045773|GO:0004872|GO:0005515|GO:0001726|GO:0005886|GO:0009986|GO:0016021	Rn.105040
A_44_P347241	0.00113611	4.90141	up	4.87796	5.44947	5.78347	6.10623	6.52262	7.34046	7.76113	7.71789	7.51148	6.84934	7.02888	6.49119	7.30335	7.23942	7.22387	LOC683774	Rattus norvegicus similar to heparan sulfate 6-O-sulfotransferase 2 isoform S (LOC302489), mRNA [XM_228681]		683774		Rn.174129
A_44_P494396	0.00232962	4.90101	up	9.33466	8.31228	9.24839	9.41149	9.71214	9.66141	11.1751	11.2231	11.3764	10.4764	10.4408	10.0462	9.67105	9.70757	9.73696	LOC289614	PREDICTED: Rattus norvegicus similar to heat shock protein 1 (chaperonin) (LOC289614), mRNA [XR_005902]	XR_005902	289614		Rn.216166
A_44_P116332	7.89e-05	4.89574	up	5.06941	5.07	5.30189	5.99284	6.51213	6.98594	7.59769	7.50364	7.21456	6.67236	6.72696	5.69518	6.50202	6.52185	6.81915	Olr1338_predicted	Rattus norvegicus olfactory receptor 1338 (predicted) (Olr1338_predicted), mRNA [NM_001000789]	NM_001000789	405073	GO:0007186|GO:0050911|GO:0004984|GO:0016021	Rn.143464
A_44_P433668	0.0380807	4.89311	up	2.54064	2.91589	2.76549	6.00409	5.02203	5.66161	6.42267	3.88133	4.79028	2.09787	3.52411	4.96856	5.27069	6.70624	4.91394	RGD1563454_predicted	PREDICTED: Rattus norvegicus similar to IMMUNE-RESPONSIVE PROTEIN 1 (predicted) (RGD1563454_predicted), mRNA [XM_224476]		306127		Rn.127884
A_44_P518445	0.000912	4.89245	up	5.53384	5.39639	5.47698	6.39515	6.35922	7.44993	7.47243	7.53488	8.27158	6.88899	6.84119	6.40313	6.97097	6.75756	6.78274	XM_234865	Rattus norvegicus similar to olfactory receptor 10H1-like protein (LOC299575), mRNA [XM_234865]	XM_234865
A_42_P489761	4.63e-06	4.88794	up	9.0313	9.08841	8.93735	9.89412	10.0999	11.1475	11.3568	11.3631	11.2048	10.6415	10.6794	9.97108	10.6635	10.5785	10.5424	Acaca	Rattus norvegicus acetyl-coenzyme A carboxylase alpha (Acaca), mRNA [NM_022193]	NM_022193	60581	GO:0006084|GO:0006633|GO:0008150|GO:0008152|GO:0000166|GO:0003674|GO:0003989|GO:0004075|GO:0005524|GO:0009374|GO:0016874|GO:0030145|GO:0046872|GO:0005575|GO:0005625	Rn.44372
A_42_P570848	3.54e-05	4.88511	up	6.65956	6.86091	6.98481	9.35121	9.32695	9.176	9.00294	9.15862	9.2089	10.7201	10.9603	10.9884	10.961	10.8675	11.0137	Pcsk1	Rattus norvegicus proprotein convertase subtilisin/kexin type 1 (Pcsk1), mRNA [NM_017091]	NM_017091	25204	GO:0006508|GO:0007267|GO:0008152|GO:0016486|GO:0004252|GO:0004285|GO:0004289|GO:0005509|GO:0008233|GO:0016787|GO:0051087|GO:0005615|GO:0030141	Rn.11384
A_44_P184297	7.81e-06	4.88036	up	6.54442	6.57857	6.78801	9.54492	9.35264	9.18516	8.95043	8.91752	8.90401	10.2088	10.2439	9.88743	9.69367	9.93033	9.685	BF289668	BF289668 EST454259 Rat Gene Index, normalized rat, Rattus norvegicus cDNA Rattus norvegicus cDNA clone RGIHJ65, mRNA sequence [BF289668]	BF289668			Rn.83672
A_44_P337865	0.000148	4.87861	up	9.54991	9.12933	9.62728	10.2874	10.586	10.5092	11.7087	11.6432	11.814	11.5748	11.4741	10.7597	10.4829	10.6942	10.6627	A_44_P337865
A_44_P393336	0.000538	4.87421	up	5.6366	5.28975	6.03383	6.1241	6.31484	7.28551	8.07559	7.89076	7.84933	7.01898	6.9851	6.08071	7.15086	6.77293	6.87354	Olr778_predicted	Rattus norvegicus olfactory receptor 778 (predicted) (Olr778_predicted), mRNA [NM_001000607]	NM_001000607	404796	GO:0007186|GO:0050911|GO:0004984|GO:0005529|GO:0016021	Rn.142753
A_44_P477954	5.38e-06	4.87197	up	9.52493	9.62966	9.75736	10.6044	10.8284	10.5823	11.911	11.8922	11.9623	12.0821	11.911	10.6198	10.5304	10.9966	11.1112	RGD1561843_predicted	PREDICTED: Rattus norvegicus similar to 60S ribosomal protein L23a (predicted) (RGD1561843_predicted), mRNA [XM_218061]		308263	GO:0000166	Rn.195715
A_44_P376074	0.00339095	4.8697	down	4.97225	5.30401	5.66814	3.45604	4.08326	4.07877	3.1822	3.4706	2.4401	3.4632	3.26273	3.5508	3.94673	3.98061	4.22904	BF567841	BF567841 UI-R-BO0-ahn-c-11-0-UI.r1 UI-R-BO0 Rattus norvegicus cDNA clone UI-R-BO0-ahn-c-11-0-UI 5', mRNA sequence [BF567841]	BF567841			Rn.7560
A_43_P18241	0.000778	4.86465	up	9.1222	9.26148	8.48547	10.402	10.1501	10.824	11.2307	11.1253	11.3601	11.4285	11.4898	11.392	11.0264	11.2449	11.0619	XM_224859	Rattus norvegicus similar to hypothetical protein FLJ23468 (LOC306464), mRNA [XM_224859]	XM_224859
A_44_P453992	0.000304	4.86106	up	4.83773	4.54437	5.15321	6.05459	6.66403	5.99833	6.96333	7.17347	7.24233	6.55853	6.24733	6.16153	6.21004	6.30977	6.12105	AA800059	AA800059 EST189556 Normalized rat heart, Bento Soares Rattus sp. cDNA clone RHEAI91 3' end, mRNA sequence [AA800059]	AA800059			Rn.2029
A_44_P463054	9.63e-05	4.85712	up	7.2092	6.92871	6.93812	7.08965	7.17657	9.0594	9.1818	9.53006	9.20448	7.01472	7.25212	8.10497	8.79245	8.66104	8.58383	RGD1565217_predicted	UI-R-CA1-bjd-j-05-0-UI.s1 UI-R-CA1 Rattus norvegicus cDNA clone UI-R-CA1-bjd-j-05-0-UI 3', mRNA sequence [BF403931]		499528		Rn.155530
A_44_P142481	0.00101844	4.8566	down	5.66626	5.41732	6.14769	2.94967	3.04314	2.58909	3.37696	3.76961	3.24486	2.01639	3.10918	3.58945	3.36443	3.38191	3.53609	LOC681347	PREDICTED: Rattus norvegicus similar to solute carrier family 7, member 14 (LOC681347), mRNA [XM_001061357]		681347
A_44_P1030081	0.00221414	4.85114	down	7.00868	6.02964	6.08494	5.7292	5.1397	5.11588	4.14072	4.19838	3.94919	4.35362	4.33351	4.99559	4.79507	4.34976	4.05095	LOC315712	Rattus norvegicus similar to hypothetical protein (LOC315712), mRNA [NM_001014091]	NM_001014091	315712		Rn.163006
A_43_P23392	0.000634	4.85039	up	5.08517	4.52582	4.84723	6.1953	5.83184	5.27926	7.43347	6.97707	6.88199	6.63264	6.63417	7.14467	6.7294	6.41785	6.36446	Il1f8_predicted	PREDICTED: Rattus norvegicus interleukin 1 family, member 8 (predicted) (Il1f8_predicted), mRNA [XM_342377]	XM_342377	362076	GO:0006954|GO:0006955|GO:0005149|GO:0005576	Rn.137499
A_44_P414353	2.35e-05	4.84516	up	2.02129	2.02316	2.03151	3.3473	5.95588	2.67397	4.3978	4.40895	4.09884	3.67936	4.1554	3.48361	3.30213	3.67074	2.67179	Olr586_predicted	Rattus norvegicus olfactory receptor 586 (predicted) (Olr586_predicted), mRNA [NM_001000660]	NM_001000660	404860	GO:0007186|GO:0050911|GO:0004984|GO:0016021	Rn.142889
A_43_P11759	0.000629	4.84494	up	10.7856	11.055	11.3231	12.2133	12.3135	11.3795	13.0707	13.2568	13.6656	13.1793	12.9076	11.5567	11.1577	12.6425	12.6653	Rps26	Rattus norvegicus ribosomal protein S26 (Rps26), mRNA [NM_013224]	NM_013224	27139	GO:0006412|GO:0003735|GO:0005622|GO:0005840	Rn.144566
A_44_P412940	0.00741302	4.84459	up	1.96059	2.04793	1.98976	6.97762	6.44866	4.47154	5.1795	3.88478	3.76312	7.022	7.02687	7.76887	6.7521	6.4561	6.45055	Ccl9	Rattus norvegicus chemokine (C-C motif) ligand 9 (Ccl9), mRNA [NM_001012357]	NM_001012357	360579	GO:0006874|GO:0006935|GO:0006955|GO:0007165|GO:0007267|GO:0008009|GO:0042056|GO:0005576|GO:0005615	Rn.145427
A_43_P22484	0.000272	4.84138	down	7.48309	7.33379	7.29182	6.19712	6.30057	5.73192	5.274	5.27376	4.73469	6.59387	6.10192	6.33168	6.1052	5.77633	5.92707	Wdr66_predicted	PREDICTED: Rattus norvegicus WD repeat domain 66 (predicted) (Wdr66_predicted), mRNA [XM_222180]	XM_222180	304498	GO:0005509	Rn.209230
A_44_P354070	0.00355154	4.84036	up	3.38191	4.40048	4.56278	4.9239	5.03254	6.10867	6.35576	6.42509	6.38967	5.7977	5.99645	4.77945	4.7941	4.83166	5.09691	A_44_P354070
A_42_P737738	0.00236816	4.83915	down	8.38311	7.73921	8.69461	5.33807	5.42685	5.53684	6.3471	5.78938	5.85619	5.30311	5.53559	4.95062	5.40598	5.16732	5.60381	Slc18a3	Rattus norvegicus solute carrier family 18 (vesicular acetylcholine), member 3 (Slc18a3), mRNA [NM_031663]	NM_031663	60422	GO:0015870|GO:0005215|GO:0005277|GO:0008504|GO:0005624|GO:0005887|GO:0016020|GO:0016021	Rn.9987
A_42_P458530	9.26e-05	4.83869	up	11.7811	11.8748	11.4887	12.9606	12.7236	13.5084	14.036	13.8262	14.1063	14.0677	14.1378	14.3351	13.8603	14.1319	13.8708	Ripk3	Rattus norvegicus receptor-interacting serine-threonine kinase 3 (Ripk3), mRNA [NM_139342]	NM_139342	246240	GO:0006468|GO:0006915|GO:0006917|GO:0007165|GO:0007249|GO:0000166|GO:0004672|GO:0004674|GO:0004704|GO:0004713|GO:0005524|GO:0016301|GO:0016740|GO:0005622	Rn.7110
A_44_P470918	2.75e-06	4.83668	up	5.19948	5.1217	5.0394	6.41209	6.35338	7.26834	7.34859	7.36646	7.46758	7.03841	7.0832	5.65024	4.54576	4.75234	4.79908	XM_219425	Rattus norvegicus similar to Expressed sequence AI649392 (LOC309082), mRNA [XM_219425]	XM_219425
A_44_P910962	0.000574	4.83652	down	8.52316	8.88405	8.65027	4.87419	5.4634	4.28212	6.14208	6.80881	6.28468	6.30498	6.04677	6.00409	4.81012	4.33913	4.62842	DV727545	RVL20061 Wackym-Soares normalized rat vestibular cDNA library Rattus norvegicus cDNA 5', mRNA sequence [DV727545]	DV727545			Rn.24659
A_44_P412075	0.0166397	4.83541	up	3.76531	2.06694	2.03812	3.91347	4.45818	5.06941	4.99989	4.88551	4.80589	4.20223	4.99593	4.48325	5.31389	4.67416	4.49102	Olr484_predicted	Rattus norvegicus olfactory receptor 484 (predicted) (Olr484_predicted), mRNA [NM_001000306]	NM_001000306	295750	GO:0007186|GO:0050911|GO:0004984|GO:0016021	Rn.142954
A_44_P546083	0.0121567	4.83336	up	4.74405	3.09716	4.54473	4.04969	4.30069	4.29996	6.33479	6.34654	6.52369	5.79797	5.43067	5.17069	4.21587	4.3803	4.38961	A_44_P546083
A_44_P472242	0.000128	4.83212	down	5.77576	5.45371	5.88164	4.74568	4.83462	4.16755	3.53568	3.25659	3.50088	4.01962	3.50883	3.95745	4.42553	4.3712	4.42453	AA963989	UI-R-C0-gs-f-04-0-UI.s1 UI-R-C0 Rattus norvegicus cDNA clone UI-R-C0-gs-f-04-0-UI 3', mRNA sequence [AA963989]	AA963989			Rn.32972
A_44_P148207	6.32e-05	4.82678	up	4.19548	4.34195	4.47185	4.20507	4.54504	2.45898	6.71144	6.70893	6.4021	5.02732	5.22837	3.27145	2.12094	2.13458	2.11203	AABR03058254	Rattus norvegicus chromosome 7, 38 clones, strain BN/SsNHsdMCW RNOR03304523, whole genome shotgun sequence [AABR03058254]	AABR03058254
A_44_P143238	1.28e-05	4.82549	up	5.93571	6.22533	6.10352	7.37768	6.84667	7.47411	8.39981	8.35535	8.32141	7.84114	8.02144	7.2299	7.5797	7.3791	7.56269	AI172321	AI172321 EST218322 Normalized rat muscle, Bento Soares Rattus sp. cDNA clone RMUBX77 3' end, mRNA sequence [AI172321]	AI172321			Rn.8316
A_44_P103205	5.04e-05	4.82397	up	7.12096	7.38149	7.51695	8.10571	8.26625	7.65007	9.65975	9.639	9.5313	9.02086	9.0966	7.15351	5.96867	5.99257	6.08307	A_44_P103205
A_44_P403205	4.96e-05	4.82138	up	5.08335	5.04728	4.77369	5.85306	5.99993	4.14673	7.31812	7.30362	7.09091	6.5903	6.82632	4.8462	4.05195	4.19193	3.99528	A_44_P403205
A_44_P746420	9.22e-05	4.82082	up	8.59122	8.55104	8.39648	9.72864	9.64817	9.77183	10.9799	10.5368	10.8299	11.2442	11.4035	11.5622	10.8525	10.6304	10.5225	Arl11	Rattus norvegicus ADP-ribosylation factor-like 11 (Arl11), mRNA [NM_001013433]	NM_001013433	364396	GO:0007264|GO:0000166|GO:0005525|GO:0005622	Rn.23090
A_44_P128101	0.00402123	4.81988	up	6.5882	7.85079	6.92135	7.59636	7.85149	9.01137	9.43422	9.454	9.27912	8.23718	8.50316	7.86716	8.48384	8.38468	8.4454	Olr1111_predicted	Rattus norvegicus olfactory receptor 1111 (predicted) (Olr1111_predicted), mRNA [NM_001000425]	NM_001000425	300205	GO:0007186|GO:0050911|GO:0004984|GO:0016021	Rn.143284
A_44_P296370	6.06e-05	4.81966	up	1.90695	1.94501	1.92342	3.92779	3.84703	3.66236	4.23561	4.39224	3.95433	4.69736	4.77369	5.76911	3.20801	3.59414	3.95918	LOC679161	PREDICTED: Rattus norvegicus similar to transmembrane protein 64 (LOC679161), mRNA [XM_001054250]	XM_001054250	679161		Rn.164935
A_44_P146712	0.00755087	4.81885	up	2.15949	3.48621	2.18668	2.31807	2.84487	2.83023	4.63482	4.9772	5.02642	5.79496	4.89035	5.18565	4.22169	4.27582	3.24221	Mapk13	Rattus norvegicus mitogen activated protein kinase 13 (Mapk13), mRNA [NM_019231]	NM_019231	29513	GO:0006468|GO:0006950|GO:0007049|GO:0007243|GO:0000166|GO:0004674|GO:0004707|GO:0004713|GO:0005524|GO:0008339|GO:0016740	Rn.207195
A_44_P293248	0.000996	4.81857	up	7.1752	6.37789	6.39928	6.73027	6.78376	5.99094	8.95971	8.88372	8.91476	8.16693	8.1749	6.79866	6.44527	6.73684	6.66476	Dhcr24	24-dehydrocholesterol reductase [Source:RefSeq_peptide;Acc:NP_001073617] [ENSRNOT00000009402]		298298	GO:0000188|GO:0006118|GO:0006695|GO:0006915|GO:0006916|GO:0006979|GO:0007050|GO:0007265|GO:0008285|GO:0009888|GO:0043154|GO:0009055|GO:0016491|GO:0017017|GO:0019899|GO:0042605|GO:0005575|GO:0005615|GO:0005634|GO:0005737|GO:0005783|GO:0005789|GO:0005794|GO:0016021
A_44_P539266	0.0120584	4.81604	up	3.54422	4.47223	5.13286	3.64778	3.82661	2.89958	6.83987	6.94099	6.17199	5.41871	5.18293	3.50773	4.05565	4.26508	4.42837	XM_345820	Rattus norvegicus similar to High mobility group protein 1 (HMG-1) (Amphoterin) (Heparin-binding protein p30) (LOC366886), mRNA [XM_345820]	XM_345820
A_44_P446272	0.00659065	4.81362	up	3.34556	2.02883	2.04063	4.07493	4.44959	3.63983	4.77563	4.71101	4.72974	4.60528	4.94301	4.23224	4.26163	4.14501	4.36628	Hint1	Rattus norvegicus histidine triad nucleotide binding protein 1 (Hint1), mRNA [NM_022192]	NM_022192	60580	GO:0006886|GO:0006888|GO:0006900|GO:0016787|GO:0030134	Rn.127784
A_44_P520267	2.61e-05	4.81116	up	7.22419	7.26251	7.53541	7.42545	7.65789	8.16421	9.64014	9.64293	9.5382	7.00696	8.42388	7.41963	7.8669	7.76393	7.89635	Gsh1_predicted	Genomic screened homeo box 1 (Fragment). [Source:Uniprot/SPTREMBL;Acc:Q1XID1] [ENSRNOT00000001260]		288457	GO:0006355|GO:0003700|GO:0005634
A_44_P198608	0.00105065	4.81095	up	3.27652	2.57199	2.47168	4.15507	3.6172	3.32332	5.20664	4.95969	4.95283	4.25853	4.43654	3.50054	2.91589	2.19419	2.62693	Olr1253_predicted	Rattus norvegicus olfactory receptor 1253 (predicted) (Olr1253_predicted), mRNA [NM_001000805]	NM_001000805	405091	GO:0007186|GO:0050911|GO:0004984|GO:0005529|GO:0016021	Rn.143517
A_44_P505793	2.17e-05	4.81092	up	2.13098	2.02977	2.11036	5.98754	3.15988	3.95278	4.46761	4.43306	4.16938	3.60648	4.1241	3.21621	3.48953	3.59743	3.60516	Olr611_predicted	Rattus norvegicus olfactory receptor 611 (predicted) (Olr611_predicted), mRNA [NM_001000926]	NM_001000926	405245	GO:0007186|GO:0050911|GO:0004984|GO:0016021	Rn.142871
A_44_P470535	2.14e-05	4.80863	up	2.5013	2.68669	2.59553	3.22745	3.22441	4.03926	4.80977	4.74823	5.02241	3.90746	3.92661	3.13159	3.90515	3.97551	3.72223	Olr1616_predicted	Rattus norvegicus olfactory receptor 1616 (predicted) (Olr1616_predicted), mRNA [NM_001000840]	NM_001000840	405129	GO:0007186|GO:0050911|GO:0004984|GO:0016021	Rn.142451
A_44_P965538	0.0475417	4.80498	up	4.03644	1.97548	4.60997	5.44107	5.08666	5.88224	5.88451	5.71827	5.81271	4.47154	5.9132	5.55319	5.82296	5.75434	5.86261	CN542674	UI-R-EB0-clo-h-22-0-UI.s1 UI-R-EB0 Rattus norvegicus cDNA clone UI-R-EB0-clo-h-22-0-UI 3', mRNA sequence [CN542674]	CN542674			Rn.129
A_44_P357420	0.000175	4.80078	down	11.8542	12.2498	12.0821	12.148	12.3293	12.0506	9.91296	9.92937	9.55387	10.1185	10.3108	10.5783	11.0246	10.8168	10.877	ENSRNOT00000034216	Mamdc2 protein (Fragment). [Source:Uniprot/SPTREMBL;Acc:Q68FP0] [ENSRNOT00000034216]			GO:0016020	Rn.23790
A_44_P530142	0.0182258	4.79519	up	1.92332	1.92434	3.67007	4.06246	3.76312	4.19339	4.69944	4.91394	4.68912	4.5877	4.42355	4.46091	4.06285	4.38494	4.05236	A_44_P530142
A_44_P135401	4.54e-05	4.79263	up	6.87354	6.82632	6.61369	8.10184	7.39921	9.20587	9.1349	9.10494	8.85618	7.34879	7.20615	8.10834	8.53317	8.45037	8.51191	LOC292543	Rattus norvegicus similar to solute carrier family 7 (cationic amino acid transporter, y+ system), member 3 (LOC292543), mRNA [NM_001025639]	NM_001025639	292543	GO:0006810|GO:0006865|GO:0015171|GO:0015359|GO:0016020|GO:0016021	Rn.137080
A_44_P346557	2.91e-05	4.78451	up	5.53582	5.84932	5.65269	6.67236	6.76675	7.78975	8.01572	7.96419	7.83303	7.47213	7.57697	6.55125	7.48001	7.34479	7.46758	Olr93_predicted	Rattus norvegicus olfactory receptor 93 (predicted) (Olr93_predicted), mRNA [NM_001000141]	NM_001000141	293234	GO:0007186|GO:0050911|GO:0004984|GO:0016021	Rn.141894
A_44_P886305	3.29e-05	4.7823	up	4.93732	5.15694	5.2195	6.34472	6.4547	6.14646	7.46352	7.3919	7.23145	7.10456	7.20404	6.56645	6.5168	6.21716	6.26713	TC633015	Q48RN8_STRPM (Q48RN8) Cobalt transport protein cbiQ, partial (6%) [TC633015]
A_44_P560363	4.31e-05	4.77922	up	5.66009	5.76938	5.96134	7.07228	6.73909	5.97974	8.19974	8.02607	7.93532	7.28219	7.37791	5.72459	5.4001	4.09279	5.93381	LOC502825	PREDICTED: Rattus norvegicus hypothetical LOC502825 (LOC502825), mRNA [XR_006950]	XR_006950	502825		Rn.197687
A_44_P356344	0.000108	4.77793	up	8.21902	7.95767	8.34839	8.73714	9.10344	9.11816	10.4578	10.2579	10.5785	10.2406	10.042	9.23902	9.06702	9.42227	9.31751	Ndufc2	Rattus norvegicus NADH dehydrogenase (ubiquinone) 1, subcomplex unknown, 2 (Ndufc2), mRNA [NM_001009290]	NM_001009290	293130	GO:0006120|GO:0008137|GO:0005624|GO:0005743	Rn.62471
A_44_P792746	0.00161111	4.77646	down	8.19573	8.34811	7.62734	6.31597	7.45852	6.234	5.9349	6.06111	5.40734	6.2667	5.90407	6.19429	5.9634	6.30569	6.07601	TC602468
A_44_P398116	2.64e-05	4.77136	up	3.47558	3.57373	3.63367	4.13715	4.1044	5.18013	5.90687	5.90945	5.62987	5.05055	4.56278	4.19154	5.46673	5.5528	5.04029	XM_342100	Rattus norvegicus similar to hypothetical protein MGC37253 (LOC361807), mRNA [XM_342100]	XM_342100
A_44_P269457	0.00401746	4.7712	up	6.16501	7.46173	6.71245	9.81334	10.1586	11.0037	8.95799	9.13024	9.01401	11.8797	12.1336	12.1872	11.5792	11.5073	11.3228	Gpr83	Rattus norvegicus G protein-coupled receptor 83 (Gpr83), mRNA [NM_080411]	NM_080411	140595	GO:0007165|GO:0007186|GO:0001584|GO:0004872|GO:0004930|GO:0004983|GO:0005615|GO:0016020|GO:0016021	Rn.63075
A_44_P321468	0.00315284	4.76446	down	4.75057	5.8418	5.25631	4.02816	3.75627	3.10918	2.86105	3.35568	2.87501	3.74053	3.31593	3.57751	4.31021	4.17219	3.2898	XM_346251	Rattus norvegicus similar to RIKEN cDNA 1700081O22 (LOC367677), mRNA [XM_346251]	XM_346251
A_44_P536813	0.0489224	4.76384	down	7.84012	9.0459	6.88067	6.46468	6.74922	6.37159	6.54284	4.79151	5.67596	8.12033	6.81646	7.12456	3.62396	4.48693	4.82313	LOC687303	PREDICTED: Rattus norvegicus similar to F35C5.3 (LOC687303), mRNA [XM_001077913]	XM_001077913	687303
A_44_P468224	0.0271004	4.75921	up	2.07449	4.0275	2.04157	4.35566	4.20324	3.77819	5.07985	4.82959	4.98629	4.79373	4.75831	3.91452	5.12472	4.64274	4.49467	Olr1394_predicted	Rattus norvegicus olfactory receptor 1394 (predicted) (Olr1394_predicted), mRNA [NM_001001091]	NM_001001091	405985	GO:0007186|GO:0050911|GO:0004984|GO:0016021	Rn.142172
A_44_P871833	0.000843	4.75757	up	7.47297	7.91862	7.51997	7.97679	8.42665	8.21097	9.57334	9.81308	10.2758	9.4725	9.43453	8.23143	8.36477	8.80386	8.62644	TC590778	Q62CE5_BURMA (Q62CE5) Major facilitator family transporter, partial (3%) [TC590778]
A_44_P928761	1.99e-05	4.75138	up	8.19124	8.34649	8.52136	9.0847	9.25095	9.1149	10.6161	10.5762	10.6119	10.5434	10.5612	9.65811	9.29597	9.4517	9.41421	ENSRNOT00000032787
A_44_P202926	0.00300313	4.7501	down	9.28536	9.19003	10.0899	5.62413	5.44552	6.1959	7.6356	6.93859	7.24718	6.67929	6.11896	6.26048	6.13728	5.81663	6.82933	AA964337	AA964337 UI-R-C0-gu-h-12-0-UI.s1 UI-R-C0 Rattus norvegicus cDNA clone UI-R-C0-gu-h-12-0-UI 3', mRNA sequence [AA964337]	AA964337			Rn.11058
A_44_P107352	1.81e-05	4.75006	up	6.04172	6.31623	6.32404	7.04222	7.165	6.16732	8.46438	8.50427	8.45718	7.90645	8.03819	6.17587	5.82426	5.8718	6.52531	Hcn3	Rattus norvegicus hyperpolarization-activated cyclic nucleotide-gated potassium channel 3 (Hcn3), mRNA [NM_053685]	NM_053685	114245	GO:0006811|GO:0006812|GO:0006813|GO:0006814|GO:0000166|GO:0005216|GO:0005249|GO:0005261|GO:0005272|GO:0030552|GO:0030955|GO:0031402|GO:0016020|GO:0016021	Rn.48801
A_44_P606464	0.000368	4.74981	up	6.67131	6.69022	7.14973	7.32978	7.61824	7.65199	8.8917	9.03819	9.32499	9.01174	8.74845	8.07855	7.76453	8.23893	7.83025	TC596460	Q69ZG0_MOUSE (Q69ZG0) MKIAA1574 protein (Fragment), partial (24%) [TC596460]
A_44_P550145	0.0121078	4.74673	down	14.7511	14.5243	13.1241	9.53561	11.0823	10.1628	11.953	11.9896	11.716	10.3296	10.1217	10.0691	10.3255	10.3139	10.2986	Scd1	Rattus norvegicus stearoyl-Coenzyme A desaturase 1 (Scd1), mRNA [NM_139192]	NM_139192	246074	GO:0006629|GO:0006633|GO:0006801|GO:0008610|GO:0004768|GO:0004785|GO:0005506|GO:0016491|GO:0016717|GO:0046872|GO:0005783|GO:0005792|GO:0016020|GO:0016021|GO:0030176	Rn.1023
A_44_P278445	0.000229	4.74403	up	2.16316	2.32154	2.21741	2.0736	2.07816	2.97571	4.42986	4.80048	4.21011	3.32784	3.15418	2.018	3.28	3.19809	2.75333	Il11	Rattus norvegicus interleukin 11 (Il11), mRNA [NM_133519]	NM_133519	171040	GO:0007267|GO:0008284|GO:0030168|GO:0030183|GO:0030219|GO:0045444|GO:0005125|GO:0005142|GO:0005576|GO:0005615	Rn.198483
A_44_P835847	0.00342837	4.74321	down	10.2937	9.68953	9.30718	12.7509	11.1925	11.8822	7.39357	7.94551	7.2137	11.6661	12.5454	13.0526	12.14	12.432	12.4148	AW917132	EST348436 Rat gene index, normalized rat, norvegicus, Bento Soares Rattus norvegicus cDNA clone RGIDZ63 5' end, mRNA sequence [AW917132]	AW917132			Rn.16507
A_44_P318955	0.000559	4.74299	up	2.51067	2.86415	2.71072	3.78093	4.09512	2.24371	4.81953	5.33104	4.67236	4.54716	4.21469	2.80837	2.72848	2.2931	2.17486	ENSRNOT00000035661	Nucleolar GTP-binding protein 1 (Chronic renal failure gene protein). [Source:Uniprot/SWISSPROT;Acc:Q99P77] [ENSRNOT00000035661]				Rn.145803
A_44_P498854	0.032631	4.74084	up	2.04311	2.11351	2.08783	3.65409	3.10258	4.86094	4.97822	2.92886	5.0728	3.19955	3.1571	3.65443	4.45465	3.89955	3.86382	Muc10	Rattus norvegicus mucin 10, submandibular gland salivary mucin (Muc10), mRNA [NM_133513]	NM_133513	65182	GO:0005615	Rn.10113
A_42_P791512	4.2e-06	4.73474	up	2.03728	1.97528	1.93933	3.74585	2.94512	4.06056	4.33168	4.12996	4.22011	3.65124	3.73879	3.05677	4.13357	3.74126	3.84982	Mep1a	Rattus norvegicus meprin 1 alpha (Mep1a), mRNA [NM_013143]	NM_013143	25684	GO:0006508|GO:0007586|GO:0004238|GO:0008237|GO:0008270|GO:0008533|GO:0046872|GO:0005615|GO:0005625|GO:0005887|GO:0005902|GO:0016020|GO:0016021|GO:0017090	Rn.16265
A_44_P153865	0.0002	4.73448	up	4.77402	5.13136	5.17359	5.54521	5.67066	4.36256	7.44843	7.30923	7.05093	6.36999	6.43233	4.30779	3.75703	3.47878	3.52776	Olr379_predicted	Rattus norvegicus olfactory receptor 379 (predicted) (Olr379_predicted), mRNA [NM_001000261]	NM_001000261	293812	GO:0007186|GO:0050911|GO:0004984|GO:0016021	Rn.141672
A_43_P21284	0.0185655	4.73394	down	8.88141	7.00138	7.48367	5.8516	5.65811	5.95828	5.80246	5.26152	5.57336	5.84509	5.43896	6.51186	5.17359	4.87225	4.98666	Ppp1r3c	Rattus norvegicus protein phosphatase 1, regulatory (inhibitor) subunit 3C (Ppp1r3c), mRNA [NM_001012072]	NM_001012072	309513	GO:0005975|GO:0005977|GO:0005978|GO:0006605|GO:0000163|GO:0005515	Rn.162528
A_44_P147771	0.000281	4.73149	up	2.15853	1.8718	2.06515	3.18332	3.82415	2.78512	4.60613	4.0695	4.14673	3.87789	4.16791	3.46978	4.40075	4.26939	3.9102	AA955624	AA955624 UI-R-E1-fb-c-05-0-UI.s1 UI-R-E1 Rattus norvegicus cDNA clone UI-R-E1-fb-c-05-0-UI 3', mRNA sequence [AA955624]	AA955624
A_44_P160841	0.00521741	4.73047	up	5.24386	5.39551	6.51432	11.4593	10.8059	11.2287	7.92077	8.08004	7.87883	12.1778	12.47	12.1941	10.7646	10.9597	10.8	Calcb	Rattus norvegicus calcitonin-related polypeptide, beta (Calcb), mRNA [NM_138513]	NM_138513	171519	GO:0005179|GO:0005576	Rn.88080
A_43_P12082	5.86e-06	4.7272	up	4.71547	4.82539	4.88948	5.74853	5.67572	4.43723	7.10319	7.09688	6.95324	6.38054	6.53545	4.85491	6.11337	3.71411	4.73699	Aipl1	Rattus norvegicus aryl hydrocarbon receptor-interacting protein-like 1 (Aipl1), mRNA [NM_021590]	NM_021590	59110	GO:0001895|GO:0006457|GO:0007601|GO:0007603|GO:0008150|GO:0018343|GO:0030823|GO:0043066|GO:0051169|GO:0001918|GO:0003674|GO:0005488|GO:0051082|GO:0001917|GO:0005575|GO:0005634|GO:0005737	Rn.102037
A_42_P633019	0.00526637	4.72361	down	10.5678	10.1084	9.36473	8.50486	8.6352	8.82826	8.13757	7.42906	7.7547	7.88711	7.77908	8.20241	8.4435	8.23504	8.08635	Grifin	Rattus norvegicus galectin-related inter-fiber protein (Grifin), mRNA [NM_057187]	NM_057187	117130	GO:0005515|GO:0005529	Rn.26894
A_44_P243037	3.49e-05	4.72185	up	6.2018	6.20511	5.92508	7.56787	9.32604	9.09569	8.44989	8.35738	8.24278	7.11467	7.6409	8.36234	8.80813	8.68677	8.54996	Olr1657_predicted	Rattus norvegicus olfactory receptor 1657 (predicted) (Olr1657_predicted), mRNA [NM_001000536]	NM_001000536	364726	GO:0007186|GO:0050911|GO:0004984|GO:0016021	Rn.142507
A_44_P447465	6.07e-05	4.71962	up	6.4955	6.78645	6.87857	7.81135	7.88349	6.94935	9.03305	8.98673	8.85675	8.31952	8.48204	8.03582	8.23642	8.70844	8.46283	Olr875_predicted	Rattus norvegicus olfactory receptor 875 (predicted) (Olr875_predicted), mRNA [NM_001000054]	NM_001000054	288789	GO:0007186|GO:0050911|GO:0004984|GO:0005529|GO:0016021	Rn.143409
A_44_P211028	2.29e-05	4.71902	up	10.3473	10.4326	10.588	11.6095	11.7886	12.0902	12.6187	12.6306	12.8342	12.8568	12.7354	11.9773	11.8295	12.0828	12.0268	A_44_P211028
A_44_P165929	0.00248546	4.71769	up	3.54774	2.84903	2.43461	4.32289	4.0204	4.60787	5.29949	5.08979	5.15635	4.60289	4.69125	4.84482	3.90187	4.42837	4.60818	A_44_P165929
A_44_P393482	0.000101	4.71487	up	6.65601	6.61579	6.51791	6.81672	6.97944	7.90148	8.60127	8.81993	9.08015	7.79031	7.8246	6.07321	6.81564	6.77801	6.88827	LOC365807	PREDICTED: Rattus norvegicus similar to putative pheromone receptor V2R2 (LOC365807), mRNA [XM_345218]		365807	GO:0004872|GO:0008067|GO:0016020	Rn.111884
A_44_P433593	8.97e-06	4.7146	up	5.5225	5.70602	5.73473	7.01184	7.12661	8.03582	7.87701	7.828	7.96964	7.46327	7.77538	7.47084	7.46758	7.46833	7.40714	Phox2b_predicted	Rattus norvegicus similar to Paired mesoderm homeobox protein 2B (Paired-like homeobox 2B) (PHOX2B homeodomain protein) (Neuroblastoma Phox) (NBPhox) (LOC364152), mRNA [XM_344239]	XM_344239	364152	GO:0006355|GO:0008150|GO:0003674|GO:0003700|GO:0005575|GO:0005634	Rn.106225
A_44_P350762	0.000549	4.71173	up	2.40284	2.72588	2.68007	2.26675	3.19609	2.46606	4.56181	4.73291	5.22285	4.62535	3.95983	3.99601	3.60648	4.06629	3.34154	NTF2	Rattus norvegicus nuclear transport factor 2 (NTF2), mRNA [NM_001007629]	NM_001007629	291981	GO:0006606|GO:0006810|GO:0006886|GO:0015031|GO:0005215|GO:0005515|GO:0008565|GO:0005622|GO:0005634|GO:0005643|GO:0005829	Rn.107980
A_44_P877298	0.000224	4.71022	up	2.32743	2.56657	2.4724	3.21491	3.21073	2.23107	4.90013	4.8019	4.37177	3.87094	4.13829	2.18182	2.17442	2.19363	2.12725	CB324843	UI-R-FS0-crr-c-22-0-UI.s1 UI-R-FS0 Rattus norvegicus cDNA clone UI-R-FS0-crr-c-22-0-UI 3', mRNA sequence [CB324843]	CB324843			Rn.200610
A_43_P11531	0.000499	4.70823	down	5.74306	5.78376	6.37317	4.69632	3.62136	3.38914	3.73979	3.85573	3.59891	4.2506	3.92071	4.07877	3.82478	4.00047	3.59818	Sstr1	Rattus norvegicus somatostatin receptor 1 (Sstr1), mRNA [NM_012719]	NM_012719	25033	GO:0007165|GO:0007186|GO:0007187|GO:0007215|GO:0007218|GO:0007267|GO:0007584|GO:0007586|GO:0008285|GO:0030217|GO:0001584|GO:0004872|GO:0004983|GO:0004994|GO:0045028|GO:0005624|GO:0005886|GO:0005887|GO:0016021	Rn.42915
A_44_P471217	0.0107624	4.70509	up	3.5702	4.27388	5.2325	4.28902	4.7586	4.54257	6.52059	6.43709	6.82158	5.8919	5.75118	5.03221	4.79692	4.86234	4.74008	A_44_P471217
A_44_P121127	0.0258128	4.70429	up	3.89269	1.96711	1.96113	3.44365	7.32055	3.79443	4.91913	4.72385	4.87987	1.99113	3.54205	1.95713	3.64522	3.12906	3.79443	Olr852_predicted	Rattus norvegicus olfactory receptor 852 (predicted) (Olr852_predicted), mRNA [NM_001000399]	NM_001000399	298039	GO:0007186|GO:0050911|GO:0004984|GO:0016021	Rn.143202
A_44_P636724	1.42e-05	4.70352	up	7.37518	7.45147	7.61824	8.39218	8.47894	8.35382	9.6506	9.68003	9.81549	9.14925	9.18749	8.21637	7.91249	8.29081	8.37535	ENSRNOT00000035746
A_44_P563313	0.0040144	4.70265	up	4.34195	4.09854	5.27713	4.21051	4.92425	5.9066	6.91311	6.91861	6.58632	5.78347	6.17856	4.91736	5.90465	5.47299	5.63476	TC634010
A_44_P551179	0.00407674	4.6937	up	2.79424	4.07132	3.63587	4.02719	3.86918	4.10946	5.74044	5.79244	5.66072	4.52472	4.77226	3.25783	3.25969	2.33002	2.22877	A_44_P551179
A_44_P375364	0.000389	4.69248	up	7.7253	7.42221	8.11504	8.81579	9.23128	9.3129	9.9251	9.99993	10.0286	9.47189	9.31348	9.13551	9.06216	9.0933	9.00327	RGD1566244_predicted	PREDICTED: Rattus norvegicus similar to TatD DNase domain containing 1 (predicted) (RGD1566244_predicted), mRNA [XR_007720]	XR_007720	309788		Rn.196031
A_44_P423914	0.000718	4.69238	up	6.32511	6.79157	7.12848	7.68922	7.74385	8.66053	9.03979	9.01049	8.88585	8.26275	8.42665	7.57343	8.41031	8.36919	8.36714	LOC502338	MRGB6 G protein-coupled receptor (Fragment). [Source:Uniprot/SPTREMBL;Acc:Q7TN43] [ENSRNOT00000056081]		502338	GO:0007165|GO:0007186|GO:0001584|GO:0004872|GO:0016020|GO:0016021
A_44_P161432	0.00648529	4.69132	up	2.10764	2.12682	2.12577	3.79069	3.1175	3.091	4.89216	3.50479	4.65327	3.05976	2.0372	3.74232	3.50564	4.45059	3.58506	LOC685961	PREDICTED: Rattus norvegicus similar to SIRP beta 1 isoform 3 (LOC685961), mRNA [XM_001065950]	XM_001065950	685961		Rn.42111
A_44_P380357	2.58e-05	4.69092	up	5.72744	5.89972	5.91124	6.74363	6.94709	6.03275	8.21176	8.09023	7.92603	7.42272	7.58787	6.90858	7.74165	7.26969	7.29817	Sox15_predicted	PREDICTED: Rattus norvegicus SRY-box containing gene 15 (predicted) (Sox15_predicted), mRNA [XM_343921]		363632	GO:0000122|GO:0006325|GO:0006357|GO:0008584|GO:0030154|GO:0043403|GO:0045843|GO:0045944|GO:0048627|GO:0003677|GO:0003682|GO:0003700|GO:0003702|GO:0005515|GO:0030528|GO:0005634|GO:0005737	Rn.145250
A_44_P245393	0.004459	4.69082	up	2.21495	2.52755	3.49238	4.29079	4.57011	3.49767	5.04244	4.95252	4.92944	4.23297	4.80528	3.28428	2.93627	2.79924	2.36058	Olr127_predicted	Rattus norvegicus olfactory receptor 127 (predicted) (Olr127_predicted), mRNA [NM_001001026]	NM_001001026	405911	GO:0007186|GO:0050911|GO:0004984|GO:0016021	Rn.141868
A_44_P414838	6.42e-05	4.6885	up	8.00407	8.26112	8.41263	9.04559	9.35736	8.90339	10.4253	10.3927	10.5472	10.4478	10.3782	9.12165	8.93183	9.30112	9.2879	RGD1561841_predicted	PREDICTED: Rattus norvegicus similar to ribosomal protein L31 (predicted) (RGD1561841_predicted), mRNA [XM_227107]		310388
A_44_P296798	0.0422286	4.68466	up	4.36193	4.60956	4.44827	5.06716	5.08773	5.50212	6.12583	5.78295	8.19481	5.16128	5.44162	4.87114	5.59544	5.61474	5.64225	AA996396	AA996396 UI-R-C0-he-e-01-0-UI.s1 UI-R-C0 Rattus norvegicus cDNA clone UI-R-C0-he-e-01-0-UI 3', mRNA sequence [AA996396]	AA996396			Rn.12931
A_44_P339477	8.21e-05	4.6844	up	5.53992	5.92707	5.81768	6.67057	6.97121	6.17385	8.08108	8.0418	7.8454	7.30567	7.38123	5.46512	6.65326	6.29554	6.49962	Gpr156	Rattus norvegicus G protein-coupled receptor 156 (Gpr156), mRNA [NM_153295]	NM_153295	260430	GO:0007165|GO:0007186|GO:0004872|GO:0004965|GO:0005886|GO:0016021	Rn.213724
A_44_P151638	0.000741	4.68317	up	2.35563	2.55999	1.88735	3.8039	3.82626	5.38135	4.74919	4.43447	4.30178	3.78846	3.91529	4.06983	4.07915	4.75436	4.44325	Cyp11b1	Rattus norvegicus cytochrome P450, subfamily 11B, polypeptide 1 (Cyp11b1), mRNA [NM_012537]	NM_012537	500892	GO:0006118|GO:0006694|GO:0006700|GO:0008202|GO:0008211|GO:0004497|GO:0004507|GO:0005496|GO:0005506|GO:0020037|GO:0046872|GO:0005739|GO:0016020|GO:0030176	Rn.198235
A_44_P436447	0.000142	4.6819	up	5.24479	4.75057	5.17159	5.64336	5.75926	6.7846	7.24578	7.262	7.34046	6.56095	6.51263	5.59485	6.48151	6.39515	6.42294	XM_345755	Rattus norvegicus similar to Igh-6 protein (LOC366768), mRNA [XM_345755]	XM_345755
A_44_P485409	0.00222486	4.68039	up	9.01049	7.95407	8.33897	7.82775	8.02268	7.45259	10.5867	10.5721	10.8246	9.69308	9.52532	8.41201	7.7321	8.40388	8.41863	A_44_P485409
A_44_P269216	5.1e-06	4.67934	up	4.34233	4.22509	4.17469	4.72444	5.49939	3.61256	6.54776	6.38939	6.48389	5.51531	5.70311	3.62686	2.05687	2.07338	3.71599	Olr1155_predicted	Rattus norvegicus olfactory receptor 1155 (predicted) (Olr1155_predicted), mRNA [NM_001000433]	NM_001000433	300414	GO:0007186|GO:0050911|GO:0004984|GO:0016021	Rn.143592
A_44_P283385	0.000735	4.67924	up	6.14795	6.07766	5.64109	6.17438	6.21364	7.73154	8.19824	7.86499	8.4823	8.23245	8.02993	8.14609	8.16906	8.23978	8.14428	Gip	Rattus norvegicus gastric inhibitory polypeptide (Gip), mRNA [NM_019630]	NM_019630	25040	GO:0050796|GO:0005179|GO:0005576|GO:0005615	Rn.10446
A_44_P377024	0.0148062	4.67506	up	2.0042	3.19262	3.78455	4.47958	4.3985	3.46648	5.45962	5.22593	4.97077	4.59306	4.83597	3.86999	4.43936	4.76317	4.76421	Olr675_predicted	Rattus norvegicus olfactory receptor 675 (predicted) (Olr675_predicted), mRNA [NM_001000632]	NM_001000632	404825	GO:0007186|GO:0050911|GO:0004984|GO:0016021	Rn.142827
A_44_P976918	0.00190994	4.67204	up	6.17438	6.59954	7.13123	7.78631	5.90794	7.87069	8.94534	9.03047	8.6015	8.37535	8.08332	8.35001	8.45331	7.62094	8.42995	TC605226	Q5VNV8_ORYSA (Q5VNV8) TRNA 2'phosphotransferase-like, partial (8%) [TC605226]
A_44_P328849	0.00211181	4.66961	up	4.45353	3.47172	4.20614	4.22849	4.0309	5.07125	6.48335	6.18798	6.12996	5.16519	5.08735	4.1361	5.43646	5.10666	5.40714	RGD1560562_predicted	Rattus norvegicus similar to SPPL2b; presenilin-like protein 1 (LOC287753), mRNA [XM_221017]	XM_221017	287753	GO:0008717|GO:0016021
A_44_P159061	0.00370641	4.66922	up	3.40597	2.30691	3.37728	3.71411	4.28212	2.8244	5.36192	5.21677	5.18102	4.83136	4.90436	3.20128	2.09527	2.11502	2.07575	A_44_P159061
A_44_P278479	0.00616148	4.66493	up	2.05161	2.16171	3.36201	3.88444	3.27534	4.28549	4.72315	4.71346	4.80428	4.15572	4.33913	3.76054	4.34976	4.24505	4.02816	Olr1084_predicted	Rattus norvegicus olfactory receptor 1084 (predicted) (Olr1084_predicted), mRNA [NM_001000709]	NM_001000709	404958	GO:0007186|GO:0050911|GO:0004984|GO:0016021	Rn.143334
A_44_P450343	0.00981661	4.66086	down	8.96836	9.07146	8.03476	6.35078	7.6693	6.65236	6.7657	6.87047	5.77662	7.03231	6.66622	6.88851	6.55341	6.78299	6.74897	LOC363301	PREDICTED: Rattus norvegicus hypothetical LOC363301 (LOC363301), mRNA [XM_347120]	XM_347120	363301		Rn.214600
A_44_P670852	0.0030228	4.65453	down	6.63592	6.18739	6.73082	5.16732	5.66842	5.07949	4.69599	4.49593	3.7063	3.9784	3.9102	4.0917	4.42986	4.33351	4.09946	TC607043	Q2U7S0_ASPOR (Q2U7S0) Predicted protein, partial (10%) [TC607043]
A_44_P312831	3.39e-05	4.65312	up	4.96286	4.64488	4.93934	5.35	5.25277	6.77164	7.09792	7.10906	6.99469	6.82854	7.05414	6.3353	5.32633	5.52989	5.2296	AI227667	AI227667 EST224362 Normalized rat brain, Bento Soares Rattus sp. cDNA clone RBRCK04 3' end, mRNA sequence [AI227667]	AI227667			Rn.8109
A_44_P397927	0.000255	4.65235	up	5.47077	5.39978	5.96495	5.9934	6.43656	7.49364	7.88611	7.83721	7.76607	5.33188	7.29078	6.41274	7.08091	6.90809	6.95045	Olr1734_predicted	Rattus norvegicus olfactory receptor 1734 (predicted) (Olr1734_predicted), mRNA [NM_001001119]	NM_001001119	406018	GO:0007186|GO:0050911|GO:0004984|GO:0016021	Rn.142667
A_43_P17459	0.000188	4.64946	up	3.59967	3.86918	4.14003	5.02913	5.02947	4.98566	6.02222	6.20822	6.02964	6.06062	6.0347	5.83402	5.36624	5.77524	5.5324	XM_217407	Rattus norvegicus similar to NIF3L1 (LOC301431), mRNA [XM_217407]	XM_217407
A_43_P22562	0.000889	4.64778	up	8.67264	8.6989	8.4888	10.12	9.46848	9.67688	11.3113	10.5292	10.6695	10.3727	10.5533	10.5897	10.146	10.1938	10.1402	AW920054	AW920054 EST351358 Rat gene index, normalized rat, norvegicus, Bento Soares Rattus norvegicus cDNA clone RGIGQ23 5' end, mRNA sequence [AW920054]	AW920054			Rn.207186
A_44_P603251	0.0337246	4.64475	up	1.94551	3.85607	1.94453	3.80018	3.31523	4.4447	5.29883	4.31054	4.78356	3.82724	3.96934	3.71377	4.60643	4.1361	4.08021	BE108778	UI-R-BS1-ayy-c-12-0-UI.s1 UI-R-BS1 Rattus norvegicus cDNA clone UI-R-BS1-ayy-c-12-0-UI 3', mRNA sequence [BE108778]	BE108778			Rn.171160
A_44_P395673	0.000222	4.64268	up	5.21646	5.69909	5.31808	6.50789	6.46796	5.72719	7.78552	7.63318	7.45981	6.87646	7.14206	6.12524	6.69541	7.13535	7.08521	Olr857_predicted	Rattus norvegicus olfactory receptor 857 (predicted) (Olr857_predicted), mRNA [NM_001000583]	NM_001000583	366456	GO:0007165|GO:0007186|GO:0007608|GO:0050896|GO:0050911|GO:0004872|GO:0004984|GO:0016020|GO:0016021	Rn.143179
A_44_P553047	1.84e-06	4.64057	up	6.91368	6.9971	6.83235	7.91605	7.9358	7.03733	9.14157	9.15748	9.08699	8.65415	8.59461	7.43748	6.92714	6.73772	6.49792	Fndc3b_predicted	Rattus norvegicus similar to FAD104 (LOC294925), mRNA [XM_226988]	XM_226988	294925	GO:0045600	Rn.757
A_44_P360600	0.00327868	4.63947	up	3.26196	3.60648	2.47114	3.43263	3.78125	4.39224	5.16641	5.28761	5.52744	3.85804	4.46458	3.66971	3.97253	3.87231	4.31921	Olr803_predicted	Rattus norvegicus olfactory receptor 803 (predicted) (Olr803_predicted), mRNA [NM_001000853]	NM_001000853	405143	GO:0007186|GO:0050911|GO:0004984|GO:0016021	Rn.143119
A_44_P936392	0.00106956	4.63882	up	4.81383	4.17367	4.02004	5.53207	5.5266	6.7013	6.6759	6.35922	6.61369	6.35015	6.31944	5.34614	6.47114	6.24894	6.40123	A_44_P936392
A_44_P760780	0.00016	4.63881	up	8.36125	8.16658	7.85423	9.97449	9.68619	9.97241	10.2482	10.3148	10.4603	10.1818	10.4134	10.4414	10.432	10.4777	10.6012	ENSRNOT00000017081	PREDICTED: Rattus norvegicus minichromosome maintenance deficient 3 (S. cerevisiae) (predicted) (Mcm3_predicted), mRNA [XM_236988]			GO:0006270|GO:0000166|GO:0003677|GO:0005524|GO:0008094|GO:0017111|GO:0005634	Rn.12916
A_44_P112222	0.0122191	4.63682	up	3.34514	1.93351	3.53798	4.30883	4.3159	4.53894	5.27541	5.09822	5.0824	4.70753	4.62142	3.87826	4.49056	4.7941	4.47185	LOC685912	PREDICTED: Rattus norvegicus similar to Cornifin B (Small proline-rich protein 1B) (SPR1B) (SPR1 B) (LOC685912), mRNA [XM_001065728]		685912
A_44_P254366	0.00262827	4.63377	up	3.90217	4.41836	4.86654	3.58291	4.31761	5.41535	6.80332	6.77216	6.24815	4.34624	4.68775	3.51775	5.01936	4.72478	4.69059	LOC680149	UI-R-CV1-bta-f-08-0-UI.s1 UI-R-CV1 Rattus norvegicus cDNA clone UI-R-CV1-bta-f-08-0-UI 3', mRNA sequence [BG374638]	BG374638	680149		Rn.20355
A_44_P527010	0.000528	4.63163	up	3.14259	3.80118	3.31745	3.92351	4.36317	5.24418	5.79716	5.47726	5.62136	5.27134	4.96596	3.36936	3.29103	4.45433	3.00222	Olr1451_predicted	Rattus norvegicus olfactory receptor 1451 (predicted) (Olr1451_predicted), mRNA [NM_001000957]	NM_001000957	405306	GO:0007186|GO:0050911|GO:0004984|GO:0016021	Rn.142127
A_44_P144336	0.000316	4.63121	up	3.22782	3.59047	3.81851	4.68874	4.88432	5.75372	5.91068	5.73192	5.62837	5.55504	5.47672	5.3082	5.52433	5.33391	5.35872	Olr176_predicted	Rattus norvegicus olfactory receptor 176 (predicted) (Olr176_predicted), mRNA [NM_001000178]	NM_001000178	293321	GO:0007186|GO:0050911|GO:0004984|GO:0016021	Rn.141830
A_44_P791231	0.0296059	4.63112	up	2.05462	2.05214	4.01538	3.70958	4.09697	3.27965	5.1223	4.96981	4.6641	4.76356	4.43547	3.77162	3.79622	3.26975	3.49096	A_44_P791231
A_44_P137417	7.39e-05	4.62853	up	4.27411	4.15024	4.05747	5.12363	5.21483	3.42207	6.55963	6.3936	6.16026	5.82044	5.75087	4.42151	3.79409	2.25895	2.41675	Olr818_predicted	Rattus norvegicus olfactory receptor 818 (predicted) (Olr818_predicted), mRNA [NM_001000844]	NM_001000844	405133	GO:0007165|GO:0007186|GO:0007608|GO:0050896|GO:0050911|GO:0004872|GO:0004984|GO:0016020|GO:0016021	Rn.143107
A_44_P187364	0.0246724	4.62444	up	4.00771	3.43404	1.90685	5.97588	4.57155	5.24361	5.41466	5.22257	5.33921	5.28068	5.34861	4.87588	5.18598	5.36772	5.32986	XM_344366	Rattus norvegicus similar to T-cell receptor alpha chain V region CTL-L17 precursor (LOC364343), mRNA [XM_344366]	XM_344366			Rn.115124
A_44_P436915	0.0256474	4.62379	up	4.09345	4.01034	2.14327	6.77827	6.15296	6.40993	5.65811	5.6386	5.57759	6.40623	6.72388	6.36677	6.6973	6.49572	6.89935	AA875381	UI-R-E0-co-f-02-0-UI.s1 UI-R-E0 Rattus norvegicus cDNA clone UI-R-E0-co-f-02-0-UI 3', mRNA sequence [AA875381]	AA875381			Rn.18487
A_44_P112246	0.0113279	4.61335	up	3.75847	3.70784	3.87635	3.78579	3.97475	4.20048	5.41125	6.9704	5.57845	4.36794	4.25386	3.08223	4.0982	4.29503	4.39268	RGD1560527_predicted	Rattus norvegicus similar to serine/threonine kinase (LOC291014), mRNA [XM_225194]	XM_225194	291014	GO:0006468|GO:0004674|GO:0005524
A_44_P156737	0.00574004	4.61257	up	5.689	4.74854	4.30245	6.08172	6.39137	6.55535	7.12096	7.16031	7.07543	4.59532	6.72667	5.9066	6.52505	6.40043	6.53284	Slc16a12_predicted	PREDICTED: Rattus norvegicus solute carrier family 16 (monocarboxylic acid transporters), member 12 (predicted) (Slc16a12_predicted), mRNA [XM_220057]		309525		Rn.198560
A_44_P852195	0.000291	4.61045	down	6.68826	7.0234	7.11761	6.26314	6.97842	5.96471	4.99427	4.67236	4.54791	4.25582	3.88754	3.9772	4.61791	4.33423	4.6551	ENSRNOT00000037498	PREDICTED: Rattus norvegicus hypothetical protein LOC688914 (LOC688914), mRNA [XM_001068811]				Rn.125485
A_44_P544757	0.000858	4.61044	down	6.77488	7.05636	7.01415	5.84379	5.63804	5.49559	4.49467	5.20291	4.5331	4.45733	4.56481	4.83905	4.88128	5.04304	5.07719	AA801075	AA801075 EST190572 Normalized rat ovary, Bento Soares Rattus sp. cDNA clone ROVAA36 5' end, mRNA sequence [AA801075]	AA801075			Rn.34520
A_44_P395944	0.0134382	4.60855	down	6.19208	5.09168	4.40388	5.0356	4.15409	3.65093	3.03959	3.0756	2.95952	4.78881	4.00883	4.12273	3.01914	3.26934	3.45884	XM_217933	Rattus norvegicus similar to putative protein kinase (LOC292348), mRNA [XM_217933]	XM_217933
A_44_P358160	0.00268922	4.60782	down	5.94463	6.04353	5.68788	4.8019	3.80287	3.44579	3.46648	3.28742	4.30988	3.20002	2.97324	3.99062	3.99146	4.80357	4.25324	Ear11	Rattus norvegicus eosinophil-associated, ribonuclease A family, member 11 (Ear11), mRNA [NM_138902]	NM_138902	192264	GO:0006401|GO:0003676|GO:0004519|GO:0004522|GO:0004540|GO:0016787|GO:0005576|GO:0005615|GO:0005625	Rn.10626
A_44_P486793	9.29e-06	4.60692	up	2.03163	2.02375	2.04081	3.44406	3.26009	2.71335	4.08628	4.34743	4.27388	3.75329	3.49205	3.2832	3.85607	3.37337	2.97756	BE108409	BE108409 UI-R-BS1-ayv-h-10-0-UI.s1 UI-R-BS1 Rattus norvegicus cDNA clone UI-R-BS1-ayv-h-10-0-UI 3', mRNA sequence [BE108409]	BE108409			Rn.38287
A_44_P412032	0.000761	4.60418	up	5.05918	5.7505	5.71575	6.72599	6.79866	5.36306	7.84886	7.70917	7.57624	7.27337	7.46067	5.77169	4.68843	3.97448	4.4274	Olr1700_predicted	Rattus norvegicus olfactory receptor 1700 (predicted) (Olr1700_predicted), mRNA [NM_001001113]	NM_001001113	406012	GO:0007165|GO:0007186|GO:0007608|GO:0050896|GO:0050911|GO:0004872|GO:0004984|GO:0016020|GO:0016021	Rn.142679
A_43_P23363	0.00126957	4.6	down	6.88067	6.51925	7.08418	5.43868	6.21553	5.59257	4.65955	4.98342	4.23623	5.20322	5.08448	5.28213	5.34377	5.43009	5.13314	RGD1565378_predicted	PREDICTED: Rattus norvegicus similar to novel protein (predicted) (RGD1565378_predicted), mRNA [XM_340842]		360565		Rn.79312
A_42_P733671	0.00271059	4.59901	down	6.50927	6.7898	7.4668	6.444	6.14177	6.60876	4.93196	4.37705	4.85288	5.65135	5.40875	6.61422	6.7073	7.04784	6.53376	Tnfsf10	Rattus norvegicus tumor necrosis factor (ligand) superfamily, member 10 (Tnfsf10), mRNA [NM_145681]	NM_145681	246775	GO:0006917|GO:0006955|GO:0005164|GO:0005515|GO:0016020|GO:0016021	Rn.83627
A_44_P384004	0.000532	4.5988	up	3.4857	3.93169	3.52217	3.36404	3.18413	2.50243	6.00609	6.01603	5.52121	4.30988	3.96292	3.14094	2.16275	2.56818	3.47878	Olr1274_predicted	Rattus norvegicus olfactory receptor 1274 (predicted) (Olr1274_predicted), mRNA [NM_001000801]	NM_001000801	405086	GO:0007186|GO:0050911|GO:0004984|GO:0016021	Rn.143505
A_43_P19763	0.000481	4.59773	up	11.042	11.1211	11.4679	13.0829	12.4557	12.9048	13.7434	13.2363	13.2541	13.539	13.6593	13.799	13.5955	13.5628	13.3348	Tlr2	Rattus norvegicus toll-like receptor 2 (Tlr2), mRNA [NM_198769]	NM_198769	310553	GO:0006954|GO:0006955|GO:0007166|GO:0008063|GO:0042535|GO:0042892|GO:0045087|GO:0004872|GO:0004888|GO:0005515|GO:0005886|GO:0016020|GO:0016021	Rn.46387
A_44_P529355	0.00653106	4.59647	up	1.97791	2.0133	1.99689	2.91837	2.80569	2.99938	5.04098	3.72115	3.82754	3.32412	3.14734	2.77986	3.29801	2.59553	3.1398	Olr727_predicted	Rattus norvegicus olfactory receptor 727 (predicted) (Olr727_predicted), mRNA [NM_001000619]	NM_001000619	404811	GO:0007186|GO:0050911|GO:0004984|GO:0016021	Rn.142790
A_44_P294838	0.000455	4.59396	up	2.65413	2.70936	2.74154	3.05092	3.08462	3.98869	5.11347	4.48808	5.10269	5.382	5.36138	5.94089	4.74405	4.8257	4.48399	Il1a	Rattus norvegicus interleukin 1 alpha (Il1a), mRNA [NM_017019]	NM_017019	24493	GO:0000074|GO:0001660|GO:0006915|GO:0006916|GO:0006935|GO:0006954|GO:0006955|GO:0007267|GO:0008283|GO:0008285|GO:0004871|GO:0005150|GO:0005576|GO:0005615|GO:0005737	Rn.12300
A_44_P215602	0.00154473	4.5914	up	7.83195	7.03179	7.91457	8.17109	8.35511	8.23379	9.71183	9.77393	9.88935	9.11554	8.96627	8.77657	8.2937	8.41233	8.36149	LOC294396	PREDICTED: Rattus norvegicus similar to 60 kDa heat shock protein, mitochondrial precursor (Hsp60) (60 kDa chaperonin) (CPN60) (Heat shock protein 60) (HSP-60) (Mitochondrial matrix protein P1) (HSP-65) (LOC294396), mRNA [XR_007178]	XR_007178	294396		Rn.196932
A_44_P479709	0.000739	4.59127	down	6.31048	6.40183	6.06062	3.35726	3.33665	3.91999	3.82262	4.48364	3.86999	3.83938	4.42216	4.74683	4.1252	3.44657	3.48427	AI639318	AI639318 rx04977s Rat mixed-tissue library Rattus norvegicus cDNA clone rx04977 3', mRNA sequence [AI639318]	AI639318			Rn.93200
A_44_P797443	0.000415	4.5905	up	1.91101	1.91933	1.91637	1.90632	2.29918	1.9077	4.27073	3.71095	4.361	3.01459	3.07603	1.89132	2.54276	1.89525	1.88843	A_44_P797443
A_44_P186165	0.0150645	4.58926	up	2.018	2.01416	3.58139	4.06743	4.11328	3.36032	4.97431	4.71911	4.51492	4.54543	4.64488	3.42244	4.19261	4.11955	4.01504	RGD1562478_predicted	PREDICTED: Rattus norvegicus similar to RAB17, member RAS oncogene family (predicted) (RGD1562478_predicted), mRNA [XM_578804]	XM_578804	503269	GO:0007264|GO:0015031|GO:0005525	Rn.24214
A_44_P313898	0.00560365	4.58286	up	3.28806	2.12968	2.09924	4.14501	4.57795	4.43056	4.77911	4.4956	4.83101	3.98127	3.95822	3.07657	4.36352	3.92623	3.98447	A_44_P313898
A_44_P391751	0.000198	4.5825	up	4.92693	4.6936	4.90585	5.41466	5.61537	6.34423	7.09716	7.26476	6.75287	6.21716	6.32958	4.16871	4.76723	4.4348	4.30779	LOC297770	PREDICTED: Rattus norvegicus similar to glyceraldehyde-3-phosphate dehydrogenase (LOC297770), mRNA [XR_005716]	XR_005716	297770		Rn.197614
A_44_P411196	0.000191	4.58169	down	5.836	5.94463	5.85944	6.16435	6.11951	5.67353	3.92386	3.3723	3.75627	5.18133	5.12817	5.35846	5.56006	5.58115	5.38264	AI603439	AI603439 UI-R-AC1-xu-d-02-0-UI.s1 UI-R-AC1 Rattus norvegicus cDNA clone UI-R-AC1-xu-d-02-0-UI 3', mRNA sequence [AI603439]	AI603439			Rn.24509
A_44_P465205	0.000262	4.57842	up	4.52472	4.73066	4.9996	4.43514	4.90013	3.91774	7.05975	7.06683	6.71294	5.37771	5.29848	4.73834	4.67001	4.82505	5.09558	BE328941	BE328941 hq35a04.x1 NCI_CGAP_Pr35 Rattus norvegicus cDNA clone IMAGE:3121326 3' similar to SW:INO1_SPIPO P42803 MYO-INOSITOL-1-PHOSPHATE SYNTHASE ;, mRNA sequence [BE328941]	BE328941			Rn.98850
A_44_P146733	0.0010434	4.57397	up	4.4277	5.24984	5.00935	5.84846	6.08284	5.35061	7.0832	7.23469	6.94935	6.48989	6.46881	4.82704	3.89219	4.00955	3.68103	Olr784_predicted	Rattus norvegicus olfactory receptor 784 (predicted) (Olr784_predicted), mRNA [NM_001000604]	NM_001000604	404793	GO:0007186|GO:0050911|GO:0004984|GO:0016021	Rn.142747
A_44_P464502	0.000998	4.57133	up	7.20995	6.84904	7.21584	7.03027	7.77165	6.98732	8.98442	9.14646	9.72178	8.75995	8.79742	8.99484	8.17133	8.03983	8.23304	Gfap	Rattus norvegicus glial fibrillary acidic protein (Gfap), mRNA [NM_017009]	NM_017009	24387	GO:0009611|GO:0045103|GO:0005198|GO:0005200|GO:0005515|GO:0005737|GO:0005882	Rn.91512
A_44_P1025476	0.0002	4.57103	up	6.04094	5.53298	5.63226	5.7963	6.16435	6.33697	7.7989	7.9984	7.98643	7.23965	7.50474	7.39745	6.6867	6.83935	6.97463	Krt1-18	Rattus norvegicus keratin complex 1, acidic, gene 18 (Krt1-18), mRNA [NM_053976]	NM_053976	294853	GO:0008150|GO:0009653|GO:0003674|GO:0005198|GO:0005200|GO:0005515|GO:0005634|GO:0005882|GO:0045095	Rn.103924
A_44_P527809	0.000988	4.56746	down	4.82638	4.46323	5.32716	2.82222	3.24396	2.45313	2.60294	2.70064	2.73902	2.29637	2.58909	2.46897	2.32807	2.69843	2.98177	Brunol6_predicted	PREDICTED: Rattus norvegicus bruno-like 6, RNA binding protein (Drosophila) (predicted) (Brunol6_predicted), mRNA [XM_236307]		300758	GO:0000166|GO:0003676	Rn.198817
A_44_P314045	0.000323	4.5659	down	5.48246	5.87769	5.98061	4.71135	4.90555	4.04591	3.55884	3.80079	3.40842	4.87172	4.87383	5.21586	5.42294	5.16334	5.26282	RGD1564941_predicted	PREDICTED: Rattus norvegicus similar to proteoglycan 4 (LOC302085), mRNA [XM_217530]		364538		Rn.198465
A_44_P165494	0.00230704	4.5635	up	2.76549	2.8882	3.73309	4.14042	4.23797	4.47958	5.4971	5.20759	5.25252	5.07301	5.16606	3.71222	2.65163	2.98177	3.27504	Itgae	Rattus norvegicus integrin, alpha E, epithelial-associated (Itgae), mRNA [NM_031768]	NM_031768	83577	GO:0007155|GO:0007229|GO:0004872|GO:0005515|GO:0050839|GO:0005615|GO:0005737|GO:0008305|GO:0016021	Rn.29975
A_44_P450583	0.000112	4.56325	up	2.12054	1.93053	2.06373	4.16373	4.00735	3.69051	4.47376	4.19766	4.01357	4.21185	4.00326	3.50955	3.91059	4.12856	3.39611	BF410961	BF410961 UI-R-CN0-bmi-a-11-0-UI.s1 UI-R-CN0 Rattus norvegicus cDNA clone UI-R-CN0-bmi-a-11-0-UI 3', mRNA sequence [BF410961]	BF410961			Rn.15243
A_44_P637134	2.31e-05	4.55689	up	4.89002	5.16914	5.18685	5.90845	5.83154	5.9423	7.24154	7.2902	7.27842	7.01734	6.91311	6.5539	6.24922	6.16296	6.27684	RGD1561575_predicted	PREDICTED: Rattus norvegicus similar to Phosphoglycerate mutase 1 (Phosphoglycerate mutase isozyme B) (predicted) (RGD1561575_predicted), mRNA [XR_007584]	XR_007584	367720		Rn.196039
A_44_P391593	2.42e-05	4.55593	up	2.3096	2.04619	2.19725	3.28887	3.73381	2.18389	4.28486	4.49228	4.33913	4.19301	4.11039	2.19725	2.17014	3.45499	2.0541	LOC295487	PREDICTED: Rattus norvegicus similar to 60S ribosomal protein L29 (P23) (LOC295487), mRNA [XR_009184]	XR_009184	295487		Rn.195508
A_44_P768625	0.00488519	4.55574	up	10.5295	10.5557	10.4847	10.2715	10.9363	10.6116	13.2298	11.9523	12.9508	9.7019	9.26148	11.4785	10.1805	11.0674	10.582	Ifit1_predicted	PREDICTED: Rattus norvegicus interferon-induced protein with tetratricopeptide repeats 1 (predicted) (Ifit1_predicted), mRNA [XM_001079971]	XM_001079971	294090	GO:0005488|GO:0005737
A_44_P553280	0.00458628	4.5526	down	5.96055	5.66107	4.99462	3.16987	3.28237	2.84324	2.93508	3.80886	3.31223	3.49028	3.1398	3.65093	2.91288	2.8721	3.24396	XM_228626	Rattus norvegicus similar to RIKEN cDNA 1700001E04 (LOC317281), mRNA [XM_228626]	XM_228626
A_44_P307559	0.0167845	4.55189	down	4.61882	4.70627	5.80411	2.77544	2.7633	2.22264	2.82774	3.5647	2.17737	2.26916	2.5935	2.57236	2.32918	2.3232	2.7633	Chrna3	Rattus norvegicus cholinergic receptor, nicotinic, alpha polypeptide 3 (Chrna3), mRNA [NM_052805]	NM_052805	25101	GO:0006810|GO:0006811|GO:0007165|GO:0007268|GO:0007507|GO:0010035|GO:0035094|GO:0042493|GO:0004872|GO:0004889|GO:0004890|GO:0005215|GO:0005216|GO:0005230|GO:0015464|GO:0005892|GO:0016020|GO:0016021|GO:0045211	Rn.10996
A_44_P161424	0.0161882	4.55164	up	4.28578	4.05851	2.55441	4.95554	4.84864	5.73401	5.77823	5.73161	5.94801	5.61937	5.53684	5.02786	5.65135	5.11711	5.4571	A_44_P161424
A_44_P393915	0.00268117	4.55116	up	6.10972	4.99462	5.65244	5.70666	5.83544	5.47551	7.85766	7.65007	7.80776	7.10378	6.97489	6.56013	5.99415	6.02741	6.24246	RGD1559526_predicted	PREDICTED: Rattus norvegicus similar to Pkm2 protein (predicted) (RGD1559526_predicted), mRNA [XM_344718]	XM_344718	364929	GO:0006096|GO:0000287|GO:0004743|GO:0030955
A_44_P311225	8.09e-05	4.55084	up	5.32954	5.20601	5.19739	6.22139	6.34758	6.20276	7.62125	7.47827	7.19182	6.90821	7.03814	5.62745	4.84408	4.23982	4.28311	Olr1117_predicted	Rattus norvegicus olfactory receptor 1117 (predicted) (Olr1117_predicted), mRNA [NM_001000884]	NM_001000884	405183	GO:0007186|GO:0050911|GO:0004984|GO:0016021	Rn.143616
A_44_P284079	4.44e-05	4.5507	up	2.3322	2.57479	2.42552	3.42475	3.56075	4.52086	4.45533	4.68012	4.75533	4.40895	4.36488	2.67635	3.80683	3.69828	3.06509	TC608746	AY169782 membrane protein mKirre {Mus musculus} (exp=-1; wgp=0; cg=0), partial (18%) [TC608746]
A_44_P391915	2.2e-05	4.54906	up	9.30322	9.24899	9.54554	10.0881	10.3522	9.71241	11.5751	11.4919	11.5874	11.3731	11.1545	9.84608	9.52168	10.3347	10.4233	ENSRNOT00000002159	similar to 60S ribosomal protein L32 (predicted) (RGD1561944_predicted), mRNA [Source:RefSeq_dna;Acc:XR_008028] [ENSRNOT00000002159]				Rn.195531
A_44_P516851	0.0321774	4.54902	up	4.26098	3.59156	1.9802	3.38986	3.79522	4.81418	5.5165	5.38511	5.4878	2.57785	6.10867	3.33772	4.11556	4.48491	4.33984	AI548958	AI548958 UI-R-C3-tw-f-09-0-UI.s1 UI-R-C3 Rattus norvegicus cDNA clone UI-R-C3-tw-f-09-0-UI 3', mRNA sequence [AI548958]	AI548958			Rn.143973
A_44_P248352	7.56e-05	4.54859	up	1.88762	1.8912	1.88942	3.38299	2.87937	2.85398	3.87857	4.02266	4.32327	3.46211	3.22595	1.8772	2.79843	2.90306	2.78716	RGD1564319_predicted	PREDICTED: Rattus norvegicus similar to TF-1 apoptosis related protein 19 (predicted) (RGD1564319_predicted), mRNA [XM_345378]		366089		Rn.124851
A_43_P20758	0.000305	4.54796	up	3.47137	3.50411	4.02576	4.95215	4.99332	4.2506	5.75147	5.91824	5.88718	4.76421	4.88687	3.96565	4.0052	3.93233	3.75703	CB546077	CB546077 AMGNNUC:NRDG1-00097-C1-A nrdg1 (10855) Rattus norvegicus cDNA clone nrdg1-00097-c1 5', mRNA sequence [CB546077]	CB546077			Rn.198993
A_44_P636808	0.00174757	4.54194	down	5.15009	5.10026	5.68721	4.0403	4.85083	4.13715	2.94141	3.57856	2.86766	4.75121	4.65614	5.03355	5.22642	4.73764	4.61023	ENSRNOT00000006885	PREDICTED: Rattus norvegicus similar to cystatin E2 (LOC681641), mRNA [XM_001057725]				Rn.198653
A_44_P825454	0.00711558	4.54042	up	5.41095	5.67353	5.18268	7.8522	7.40346	7.35895	6.79889	7.92188	8.09487	6.74098	7.21911	7.24815	6.495	7.17839	6.38649	TC646277	CPI6_RAT (P09006) Contrapsin-like protease inhibitor 6 precursor (CPI-26) (Serine protease inhibitor 3) (SPI-3) (SPI-2.2), complete [TC641741]
A_44_P698793	0.000247	4.53918	up	5.07644	5.00737	5.49371	4.93355	5.28246	4.95215	7.1979	7.43271	7.49421	6.87324	6.58661	5.68484	4.95356	5.41496	5.66842	LOC502984	PREDICTED: Rattus norvegicus similar to 14-3-3 protein theta (14-3-3 protein tau) (LOC502984), mRNA [XR_007582]	XR_007582	502984		Rn.197552
A_44_P105486	0.000108	4.53843	up	5.41535	5.70261	5.54267	6.09387	6.31048	4.52621	7.9688	7.60989	7.62851	7.04309	7.08418	5.6002	4.77809	3.44115	4.19621	A_44_P105486
A_44_P929321	1.25e-05	4.53531	up	6.70403	6.60402	6.75861	7.73353	7.5969	7.8427	8.8191	8.78316	9.008	8.95043	8.97778	7.67802	7.30596	7.68247	7.74735	A_44_P929321
A_43_P15533	0.00189655	4.53435	up	6.52288	7.17777	6.48772	7.07435	6.37417	6.42614	9.30689	8.68736	8.73682	7.56081	7.80826	8.19693	7.14511	7.42779	7.2312	Cebpe	Rattus norvegicus CCAAT/enhancer binding protein , epsilon (Cebpe), mRNA [NM_017095]	NM_017095	25410	GO:0006350|GO:0006355|GO:0006909|GO:0006952|GO:0030099|GO:0030225|GO:0042089|GO:0042742|GO:0003700|GO:0016563|GO:0046983|GO:0005634	Rn.44462
A_44_P290953	5.61e-05	4.53426	up	2.00517	1.99502	1.99392	3.95361	3.58805	4.46834	3.94612	4.35362	4.23696	4.30585	4.42151	4.18654	4.52723	4.41045	4.61763	RGD1564200_predicted	PREDICTED: Rattus norvegicus similar to hypothetical protein MGC34646 (predicted), transcript variant 1 (RGD1564200_predicted), mRNA [XM_001063324]		366311	GO:0006810|GO:0005215|GO:0005622	Rn.194756
A_44_P429608	0.00468135	4.53187	up	7.00024	5.87484	5.83633	6.82632	7.09743	8.16552	8.45885	8.37586	8.41702	5.87433	8.05895	7.47034	7.91227	7.8522	7.41884	AA923873	AA923873 UI-R-A1-dr-h-10-0-UI.s1 UI-R-A1 Rattus norvegicus cDNA clone UI-R-A1-dr-h-10-0-UI 3', mRNA sequence [AA923873]	AA923873
A_44_P869382	0.013135	4.52768	up	10.3227	8.81147	8.95631	11.5352	11.4829	11.0521	11.6863	11.7472	11.1933	11.8741	11.5213	11.5135	11.4746	11.5428	11.2105	TC576556	Q4KLH4_RAT (Q4KLH4) Paraspeckle protein 1, complete [TC576556]
A_44_P529950	0.00767582	4.52742	down	5.48539	6.30569	5.68206	3.25536	4.35636	3.63299	3.55497	4.31391	3.0682	4.59266	4.24696	4.3778	3.22187	4.14533	4.27854	RGD1565104_predicted	similar to RIKEN cDNA 5031410I06 (LOC686886), mRNA [Source:RefSeq_dna;Acc:XR_009064] [ENSRNOT00000041850]		498924		Rn.198446
A_42_P755894	0.000756	4.52687	down	10.2943	10.0695	9.57955	7.40714	7.69692	7.41652	7.83362	7.9653	7.60881	8.13268	7.75344	7.71236	7.69818	7.3995	7.39429	BF556567	UI-R-E1-fu-g-10-0-UI.r1 UI-R-E1 Rattus norvegicus cDNA clone UI-R-E1-fu-g-10-0-UI 5', mRNA sequence [BF556567]	BF556567			Rn.9251
A_44_P323120	0.000557	4.52683	up	3.64986	3.59743	4.2429	4.95731	5.07454	3.81999	6.08461	6.0645	5.87658	5.36411	5.55319	3.72223	4.48034	4.66896	4.55409	Ggt6	Rattus norvegicus gamma-glutamyl transferase 6 (Ggt6), mRNA [NM_001002820]	NM_001002820	408206	GO:0003840|GO:0004298|GO:0016740	Rn.113458
A_44_P590984	4.88e-05	4.52677	up	3.1373	3.40415	3.31932	2.72904	2.9447	3.31562	5.63775	5.39127	5.36719	4.83166	4.55223	4.56607	3.74443	3.80622	3.7119	ENSRNOT00000042464
A_44_P505869	0.000321	4.524	up	4.83905	4.66929	5.22198	6.5822	6.42829	7.65029	7.26589	7.05067	6.94656	7.79007	7.74437	7.71711	7.18016	6.88364	6.96035	AY387092	Rattus norvegicus LRRGT00106 mRNA, complete cds. [AY387092]	AY387092
A_44_P958992	0.000715	4.52387	up	8.17642	8.21156	8.84774	9.12355	9.48902	9.58717	10.4939	10.5301	10.7444	10.6125	10.4262	9.67544	9.04195	9.11955	9.37149	LOC499224	PREDICTED: Rattus norvegicus similar to eukaryotic translation elongation factor 1 alpha 2 (LOC499224), mRNA [XR_006664]	XR_006664	499224		Rn.197951
A_44_P398729	0.00034	4.5215	up	8.45499	7.883	8.42785	10.0115	9.79129	9.77241	10.3529	10.44	10.5033	10.024	10.397	10.7051	10.3152	10.3761	10.3967	Stno_predicted	PREDICTED: Rattus norvegicus strawberry notch homolog (Drosophila) (predicted) (Stno_predicted), mRNA [XM_234899]		314619		Rn.67287
A_44_P338137	0.000112	4.51906	up	7.59528	7.28502	7.71464	7.71808	7.901	7.62953	9.58847	9.71808	9.81646	9.09495	8.97961	8.66833	7.8246	7.81345	8.02478	Cct6a	Rattus norvegicus chaperonin subunit 6a (zeta) (Cct6a), mRNA [NM_001033684]	NM_001033684	288620	GO:0006457|GO:0000166|GO:0005524|GO:0051082|GO:0005737|GO:0005832	Rn.33807
A_43_P15904	0.00143298	4.518	up	12.9446	13.2525	13.4151	14.7554	14.3074	14.8975	15.8467	15.0429	15.2496	14.7161	14.808	15.2171	14.9662	15.1165	14.9108	Fcgr1	High-affinity immunoglobulin gamma Fc receptor I (Fragment). [Source:Uniprot/SPTREMBL;Acc:Q8K4V5] [ENSRNOT00000028780]		295279	GO:0001788|GO:0001798|GO:0001805|GO:0006898|GO:0006910|GO:0006911|GO:0006955|GO:0007165|GO:0007166|GO:0019884|GO:0042590|GO:0042742|GO:0050766|GO:0050776|GO:0004872|GO:0005057|GO:0019770|GO:0019864|GO:0005615|GO:0005887|GO:0009897|GO:0016021	Rn.16643
A_44_P194049	3.36e-05	4.51724	up	3.47022	3.33173	3.34227	4.67833	4.64891	5.22676	5.6832	5.61991	5.36745	5.23371	5.29351	3.79923	5.26152	5.05415	5.17188	Olr382_predicted	Rattus norvegicus olfactory receptor 382 (predicted) (Olr382_predicted), mRNA [NM_001001278]	NM_001001278	293815	GO:0007186|GO:0050911|GO:0004984|GO:0016021	Rn.141670
A_44_P648394	2.16e-05	4.5149	up	1.89957	1.90573	1.8982	3.66052	3.82202	3.75484	3.96061	4.26438	4.00259	3.83322	3.75548	3.22524	3.96131	4.03644	3.46934	AI230049	EST226744 Normalized rat embryo, Bento Soares Rattus sp. cDNA clone REMCQ27 3' end, mRNA sequence [AI230049]	AI230049			Rn.136416
A_44_P257867	0.000913	4.51337	up	5.07486	4.38583	5.06785	5.68125	5.83633	7.00409	7.16603	6.84698	7.03814	6.63514	6.44352	5.88634	6.86928	6.65982	6.54596	Tdpoz1_predicted	PREDICTED: Rattus norvegicus TD and POZ domain containing 1 (predicted) (Tdpoz1_predicted), mRNA [XM_345239]	XM_345239	365854	GO:0005515	Rn.198601
AT_nB_3	0.00222383	4.51321	up	3.82512	3.84736	3.58978	3.82968	3.67191	3.80018	5.37463	6.00158	6.40851	4.17469	4.01643	3.53568	3.80818	3.69421	3.95313	AT_nB_3
A_44_P577978	1.44e-05	4.51183	up	5.89243	6.12524	6.06899	6.01683	6.03022	5.93598	8.10723	8.22873	8.27184	6.85509	7.10402	7.53318	6.53284	6.84769	6.56408	Slc39a14_predicted	PREDICTED: Rattus norvegicus solute carrier family 39 (zinc transporter), member 14 (predicted) (Slc39a14_predicted), mRNA [XM_224332]	XM_224332	306009		Rn.212441
A_44_P158135	0.000434	4.51126	down	5.59024	5.96982	6.15276	2.11581	4.08151	3.60516	3.54191	3.94766	3.70267	4.46553	4.01128	4.46973	4.37041	3.34201	3.6888	BG378050	BG378050 UI-R-CT0-bvn-c-06-0-UI.s1 UI-R-CT0 Rattus norvegicus cDNA clone UI-R-CT0-bvn-c-06-0-UI 3', mRNA sequence [BG378050]	BG378050			Rn.15590
A_44_P503428	1.62e-06	4.51037	up	9.15725	9.00179	9.05779	9.86943	9.59691	9.37523	11.2583	11.2069	11.2715	10.6768	10.9437	10.7569	10.1141	10.3526	10.3013	ENSRNOT00000005213	PREDICTED: Rattus norvegicus uridine monophosphate kinase (predicted) (Umpk_predicted), mRNA [XM_222855]			GO:0009058|GO:0004849|GO:0005524|GO:0016301	Rn.24811
A_44_P117684	1.84e-05	4.50919	up	5.54208	5.50786	5.59289	6.69301	7.06033	7.88049	7.89481	7.61609	7.65054	5.41213	7.93954	6.9696	7.47848	7.32874	7.29182	AI177969	EST221625 Normalized rat placenta, Bento Soares Rattus sp. cDNA clone RPLCJ32 3' end, mRNA sequence [AI177969]	AI177969			Rn.145397
A_44_P213776	0.00011	4.50642	up	4.04938	3.83749	4.24183	5.09262	5.23802	6.15996	6.36359	6.20391	6.07714	5.72193	5.79271	4.49361	5.93895	5.78488	5.98891	Rims1	Rattus norvegicus regulating synaptic membrane exocytosis 1 (Rims1), mRNA [NM_052829]	NM_052829	84556	GO:0006836|GO:0006886|GO:0006887|GO:0005515|GO:0008270|GO:0017137|GO:0046872|GO:0042734|GO:0045202	Rn.10799
A_44_P128898	0.000224	4.50459	up	2.30427	2.0709	2.20858	3.03959	3.63402	2.18966	4.62067	4.39949	4.07779	3.87406	3.27185	2.19257	2.83612	3.15828	2.46217	LOC300323	Rattus norvegicus membrane-associated DHHC26 zinc finger protein (LOC300323), mRNA [NM_001039333]	NM_001039333	300323	GO:0008270	Rn.124773
A_44_P316106	0.000201	4.50102	up	5.37716	5.61825	5.09494	6.60029	6.84037	6.35162	7.67271	7.47919	7.44921	7.23886	7.33742	6.71294	6.91117	7.30439	7.32874	AABR03063773	Rattus norvegicus chromosome 8, 41 clones, strain BN/SsNHsdMCW RNOR03312050, whole genome shotgun sequence [AABR03063773]	AABR03063773
A_44_P604902	8.03e-06	4.5003	up	2.14424	2.16837	2.14251	3.22187	3.45955	2.93584	4.27038	4.22816	4.46664	3.97879	3.3726	3.48394	2.98863	2.89791	2.82611	AW917576	AW917576 EST348880 Rat gene index, normalized rat, norvegicus, Bento Soares Rattus norvegicus cDNA clone RGIEF51 5' end, mRNA sequence [AW917576]	AW917576			Rn.166656
A_44_P557253	9.82e-06	4.49797	up	6.93625	7.06085	7.10663	8.22317	8.21201	6.72568	9.29202	9.22707	9.09246	8.86818	8.97689	7.19891	6.3426	5.80501	5.96546	Olr689_predicted	Rattus norvegicus olfactory receptor 689 (predicted) (Olr689_predicted), mRNA [NM_001000997]	NM_001000997	405357	GO:0007186|GO:0050911|GO:0004984|GO:0016021	Rn.142819
A_44_P403682	0.0014727	4.48808	down	7.65813	7.96449	7.86418	3.69828	4.20119	4.37499	5.47493	6.18311	5.33047	6.04034	5.7191	4.80116	5.25469	4.67716	5.36056	BM388714	BM388714 UI-R-DZ0-ckm-j-10-0-UI.s1 NCI_CGAP_DZ0 Rattus norvegicus cDNA clone IMAGE:7337676 3', mRNA sequence [BM388714]	BM388714			Rn.90726
A_43_P19879	0.000967	4.48159	up	8.02478	8.44614	8.01334	9.85582	8.93705	9.711	10.66	9.95473	10.3615	10.7444	10.9565	10.0149	10.6968	10.9549	10.6515	ENSRNOT00000042872	PREDICTED: Rattus norvegicus similar to osteoclast inhibitory lectin (LOC689770), mRNA [XM_001071945]			GO:0005529	Rn.61078
A_44_P527049	0.000522	4.48103	up	1.99289	2.08433	2.02841	3.15129	3.33461	4.02816	4.1032	3.89179	4.60213	2.62876	3.64694	3.32633	4.13283	3.47455	3.62475	Olr472_predicted	Rattus norvegicus olfactory receptor 472 (predicted) (Olr472_predicted), mRNA [NM_001000301]	NM_001000301	295743	GO:0007186|GO:0050911|GO:0004984|GO:0016021	Rn.142964
A_44_P359269	2.84e-05	4.48002	up	2.24019	2.0042	2.15142	3.36516	4.19301	2.33742	4.33454	4.40013	4.15166	4.11257	4.18156	3.12243	3.65443	3.23685	3.47767	AA924458	UI-R-A1-dx-e-10-0-UI.s1 UI-R-A1 Rattus norvegicus cDNA clone UI-R-A1-dx-e-10-0-UI 3' similar to gi [AA924458]	AA924458			Rn.15327
A_44_P494159	0.00961472	4.47834	up	2.07768	2.08816	3.4658	3.69496	4.33642	2.80453	4.80321	4.71205	4.60528	4.26508	4.4672	2.02201	3.31901	3.86957	3.23959	LOC500312	Putative pheromone receptor V2R1-1 (Fragment). [Source:Uniprot/SPTREMBL;Acc:O70412] [ENSRNOT00000049498]		500312	GO:0004872|GO:0008067|GO:0016020	Rn.134207
A_44_P396546	0.000654	4.47416	up	9.77158	9.25551	9.81977	9.80739	9.94375	9.9584	11.5497	11.7688	12.0133	11.1366	11.0736	10.5701	10.0559	10.2715	10.3541	Hspa8	Rattus norvegicus heat shock protein 8 (Hspa8), mRNA [NM_024351]	NM_024351	24468	GO:0000074|GO:0006457|GO:0006986|GO:0051085|GO:0000166|GO:0005515|GO:0005524|GO:0042623|GO:0051082|GO:0005622|GO:0005634|GO:0009986	Rn.201298
A_44_P962212	0.000936	4.47116	up	4.34353	4.78986	4.6008	5.3336	5.21677	5.34357	6.75004	6.36944	7.09666	5.91525	6.3623	6.07144	6.15057	5.83633	6.1539	TC604762	Q5R0S5_IDILO (Q5R0S5) Secreted metal-dependent hydrolase, amidohydrolase family, partial (4%) [TC604762]
A_44_P146773	0.0315887	4.46951	up	4.18928	3.71918	3.56852	4.25582	4.40145	5.38678	4.72047	6.45859	6.77827	3.57817	3.43562	4.34905	4.84037	4.92456	5.29477	Olr8_predicted	Rattus norvegicus olfactory receptor 8 (predicted) (Olr8_predicted), mRNA [NM_001000113]	NM_001000113	292563	GO:0007186|GO:0050911|GO:0004984|GO:0005529|GO:0016021	Rn.142001
A_44_P375264	0.0178016	4.46875	up	3.32205	2.10978	2.07537	3.32745	2.19477	3.3549	3.9102	5.0394	5.03722	2.04254	4.16871	3.05425	2.6973	3.09541	3.2302	XM_341543	Rattus norvegicus LOC361259 (LOC361259), mRNA [XM_341543]	XM_341543
A_44_P341959	0.0265431	4.46755	up	3.75239	1.87892	1.87347	3.80886	3.30213	4.06246	4.80428	4.56509	4.61386	3.47325	3.94673	2.91547	3.96664	3.98521	3.98307	Olr792_predicted	Rattus norvegicus olfactory receptor 792 (predicted) (Olr792_predicted), mRNA [NM_001000378]	NM_001000378	296044	GO:0007186|GO:0050911|GO:0004984|GO:0016021	Rn.142741
A_44_P137759	0.0020596	4.46536	up	3.3408	2.66748	2.52045	4.53209	4.0397	4.15274	5.30539	4.97431	4.72536	5.00124	4.92238	5.02267	5.16951	5.13498	5.22563	RGD1308055_predicted	PREDICTED: Rattus norvegicus similar to T-cell activation NFKB-like protein (predicted) (RGD1308055_predicted), mRNA [XM_218484]		308496		Rn.144998
A_44_P1059252	0.00282389	4.46072	up	4.63926	4.17121	5.14891	4.55469	5.10693	4.79908	6.49655	6.85173	7.08293	6.25241	5.73325	5.16485	4.89649	5.1934	5.2516	LOC498972	PREDICTED: Rattus norvegicus similar to copine II (LOC498972), mRNA [XR_009548]	XR_009548	498972	GO:0006418|GO:0007156|GO:0004812|GO:0005509|GO:0005524|GO:0016020	Rn.106523
A_44_P113643	0.0349738	4.46015	down	7.49908	6.62251	8.91864	5.84484	5.65898	6.20102	5.75852	5.21829	5.59215	6.27525	6.15612	6.28776	6.41888	6.5248	6.30015	AA998203	AA998203 UI-R-C0-ib-b-11-0-UI.s1 UI-R-C0 Rattus norvegicus cDNA clone UI-R-C0-ib-b-11-0-UI 3', mRNA sequence [AA998203]	AA998203			Rn.43946
A_44_P508695	6.94e-05	4.45852	up	6.98908	7.15086	7.39357	7.63852	7.96826	9.05667	9.40049	9.35864	9.24407	7.97703	9.04035	7.87883	9.01401	8.94047	8.70668	ENSRNOT00000006050	Rattus norvegicus hypothetical LOC310330 (LOC310330), mRNA [XM_227045]			GO:0046983	Rn.162962
A_44_P361225	4.4e-06	4.45634	up	2.05627	1.91462	1.91258	3.30848	3.86843	4.26716	4.1683	4.03468	4.14806	4.14365	3.81036	3.17781	4.22138	3.85986	3.83567	ENSRNOT00000023117	LOC292017 protein (Fragment). [Source:Uniprot/SPTREMBL;Acc:Q5BJQ9] [ENSRNOT00000023117]				Rn.115733
A_44_P459092	2.08e-06	4.45608	up	10.4894	10.3292	10.4559	11.5729	11.6284	11.3966	12.5496	12.6152	12.5771	12.5402	12.5664	11.8498	11.8579	11.9623	12.0565	ENSRNOT00000051531	Rps2r1. [Source:Uniprot/SPTREMBL;Acc:O35805] [ENSRNOT00000051531]			GO:0006412|GO:0003723|GO:0003735|GO:0005622|GO:0005840
A_43_P23092	0.00121206	4.45366	up	6.99555	7.48558	6.62307	6.81486	6.83547	6.10218	9.25444	9.02488	9.28985	8.59098	8.44561	8.1145	7.09068	7.24401	7.38514	F5	Rattus norvegicus coagulation factor 5 (mapped) (F5), mRNA [NM_001047878]	NM_001047878	304929	GO:0007155|GO:0007598|GO:0003674|GO:0005507|GO:0016491|GO:0005576	Rn.82910
A_44_P350646	0.000216	4.45232	up	4.04336	3.54716	4.04692	4.19369	4.20507	3.71674	5.97921	6.08232	6.03958	5.81354	5.2813	4.89615	4.18654	4.90526	4.32698	AI029858	AI029858 UI-R-C0-jq-d-05-0-UI.s1 UI-R-C0 Rattus norvegicus cDNA clone UI-R-C0-jq-d-05-0-UI 3', mRNA sequence [AI029858]	AI029858
A_44_P495213	0.0319334	4.45118	up	1.99961	4.03789	3.75955	4.19036	3.31745	4.63816	5.80411	5.1971	5.25839	2.80188	4.68303	3.80216	4.68012	4.47264	4.30318	RGD1562234_predicted	UI-R-CN1-cjp-l-22-0-UI.s1 UI-R-CN1 Rattus norvegicus cDNA clone UI-R-CN1-cjp-l-22-0-UI 3', mRNA sequence [BM390162]	BM390162	499657	GO:0005509	Rn.94762
A_43_P16095	1.03e-05	4.4502	up	5.97667	5.95401	5.9693	5.87104	6.22016	6.89406	8.13883	8.24525	7.9775	6.78514	6.7898	6.11282	6.61449	6.15803	6.3453	Olr1280	Rattus norvegicus olfactory receptor 1280 (Olr1280), mRNA [NM_001000517]	NM_001000517	315571	GO:0007165|GO:0007186|GO:0007608|GO:0050896|GO:0050911|GO:0004872|GO:0004984|GO:0016020|GO:0016021	Rn.85601
A_43_P14754	0.000115	4.45018	up	9.47726	9.68741	9.46317	13.9968	13.209	13.861	11.8004	11.4497	11.8393	13.0227	13.209	13.4891	13.6786	14.0416	13.7358	AW920712	AW920712 EST352016 Rat gene index, normalized rat, norvegicus, Bento Soares Rattus norvegicus cDNA clone RGIHB38 5' end, mRNA sequence [AW920712]	AW920712			Rn.203249
A_44_P463766	0.00141294	4.44959	up	2.02531	2.07853	2.05855	3.69968	3.63727	4.162	3.7164	4.24573	4.66128	3.84098	4.04938	4.2968	4.12716	4.18181	4.20802	Y09187	R.norvegicus TCR alpha variable region, clone-library DP15 [Y09187]	Y09187			Rn.115130
A_44_P152434	0.00037	4.44957	up	6.33605	6.44292	6.94709	7.31194	7.71862	7.39722	8.69345	8.81609	8.67752	8.45357	8.3397	7.67594	7.67777	7.84213	7.57624	A_44_P152434
A_44_P617630	3.1e-05	4.44942	up	6.52904	6.50401	6.78775	7.1196	7.22714	7.42345	8.70668	8.71656	8.85842	8.66453	8.29772	8.08254	7.66304	7.83769	7.74226	AW914552	AW914552 EST345856 Normalized rat brain, Bento Soares Rattus sp. cDNA clone RGIAH95 5' end, mRNA sequence [AW914552]	AW914552
A_44_P522889	7.48e-05	4.44737	up	3.98554	3.66236	3.97999	5.08335	5.06149	4.05357	6.10039	5.88529	6.10107	5.91768	5.8471	5.35546	5.33476	4.94204	5.04894	A_44_P522889
A_44_P944304	9.35e-05	4.44477	up	6.73684	7.16131	7.09408	7.77682	7.97413	6.243	9.19643	9.16938	9.08275	8.38121	8.56242	6.78566	7.45208	7.72889	7.73487	ENSRNOT00000016430	RIKEN cDNA A030004J04 gene [Source:MarkerSymbol;Acc:MGI:1925680] [ENSRNOT00000016430]
A_44_P246186	0.00025	4.44348	up	2.05668	2.12493	2.27261	3.56991	3.58671	4.05924	4.60463	4.04651	4.25815	3.14734	4.17677	2.83381	3.65093	3.38753	3.73309	A_44_P246186
A_43_P20099	3.97e-05	4.44101	up	4.45984	4.69184	4.80321	5.9631	5.89349	6.11762	6.88642	6.75411	6.76703	6.74425	6.73989	6.53623	4.32673	4.44078	4.07013	Mfi2_predicted	PREDICTED: Rattus norvegicus antigen p97 (melanoma associated) identified by monoclonal antibodies 133.2 and 96.5 (predicted) (Mfi2_predicted), mRNA [XM_237839]		288038	GO:0006826|GO:0006879|GO:0008199|GO:0005576|GO:0005615|GO:0005887	Rn.198265
A_43_P12508	0.000142	4.43639	up	6.39189	6.52663	6.296	7.61536	7.34046	7.52881	8.73884	8.29021	8.63362	8.39573	8.71489	8.80591	8.07189	8.13017	7.86526	Ptger2	Rattus norvegicus prostaglandin E receptor 2, subtype EP2 (Ptger2), mRNA [NM_031088]	NM_031088	81752	GO:0001501|GO:0007165|GO:0007186|GO:0001584|GO:0004872|GO:0004957|GO:0004960|GO:0016020|GO:0016021	Rn.10264
A_44_P255039	0.000415	4.4356	up	7.21958	7.66037	7.63926	7.28475	7.71514	6.34077	9.69586	9.87106	9.39968	8.34344	8.37349	6.01709	5.4717	5.47698	5.51556	Olr307_predicted	Rattus norvegicus olfactory receptor 307 (predicted) (Olr307_predicted), mRNA [NM_001000241]	NM_001000241	293605	GO:0007186|GO:0050911|GO:0004984|GO:0016021	Rn.141731
A_44_P306414	1.06e-05	4.43535	up	5.95979	5.91684	6.01268	6.90951	6.98052	7.85029	8.22594	7.97494	8.13558	7.67622	7.70714	6.91695	7.54301	7.40266	7.52738	Olr1679_predicted	Rattus norvegicus olfactory receptor 1679 (predicted) (Olr1679_predicted), mRNA [NM_001000892]	NM_001000892	405193	GO:0007186|GO:0050911|GO:0004984|GO:0016021	Rn.142696
A_44_P111793	0.00281375	4.43486	up	3.76806	3.59639	4.61123	5.22927	5.30102	6.49903	6.29908	6.15832	5.96495	5.60784	6.14149	5.61333	6.21941	6.23756	5.90128	Olr514_predicted	Rattus norvegicus olfactory receptor 514 (predicted) (Olr514_predicted), mRNA [NM_001000314]	NM_001000314	295767	GO:0007186|GO:0050911|GO:0004984|GO:0016021	Rn.142937
A_44_P508760	0.00223417	4.43257	up	5.00351	5.76196	4.76317	6.28493	6.32886	6.45662	7.38375	7.3995	7.18983	7.07621	7.18039	6.56977	7.21399	6.96486	6.95451	Nol4_predicted	PREDICTED: Rattus norvegicus nucleolar protein 4 (predicted) (Nol4_predicted), mRNA [XM_226125]	XM_226125	307553	GO:0003723|GO:0005730	Rn.208274
A_44_P466118	0.00117358	4.4314	up	9.07402	8.85998	9.35839	10.7201	10.2492	10.4017	11.6319	10.8836	11.2201	10.9908	11.1061	11.741	11.6174	11.549	10.8886	Slc11a1	Rattus norvegicus solute carrier family 11 (proton-coupled divalent metal ion transporters), member 1 (Slc11a1), mRNA [NM_001031658]	NM_001031658	316519	GO:0006811|GO:0006826|GO:0005215|GO:0005506|GO:0016020|GO:0016021	Rn.105919
A_44_P277423	0.000409	4.42545	up	4.13357	4.61465	4.28212	6.48071	6.00688	6.69221	6.66752	6.21908	6.58121	7.29878	7.08546	6.92612	6.68913	6.94517	6.39852	AI177752	AI177752 EST221395 Normalized rat placenta, Bento Soares Rattus sp. cDNA clone RPLCF67 3' end, mRNA sequence [AI177752]	AI177752			Rn.90166
A_44_P684180	0.00108819	4.42511	down	9.03416	9.17107	8.98586	8.26027	7.8669	8.63633	7.09356	7.23315	6.42724	7.11216	6.81999	7.11618	7.07747	7.75319	8.05279	Lrrn1	Rattus norvegicus leucine rich repeat neuronal 1 (Lrrn1), mRNA [NM_001037363]	NM_001037363	500280	GO:0005515|GO:0016020|GO:0016021	Rn.96330
A_44_P162918	0.00203965	4.4249	up	1.98244	2.00115	2.72848	4.09345	3.48214	3.33665	4.72732	4.24733	4.17434	4.18793	3.70596	3.37857	3.96781	3.23292	3.54084	AI045503	AI045503 UI-R-C1-kj-e-11-0-UI.s1 UI-R-C1 Rattus norvegicus cDNA clone UI-R-C1-kj-e-11-0-UI 3', mRNA sequence [AI045503]	AI045503			Rn.6714
A_44_P744931	1.42e-05	4.42179	up	6.61525	6.50557	6.7719	7.41518	7.42345	7.43064	8.81492	8.70871	8.80297	8.10232	8.28965	7.76027	7.32713	7.32253	7.35575	A_44_P744931
A_44_P370817	0.00304049	4.41785	up	4.18545	3.27062	3.26346	4.8535	4.80465	5.38015	5.98132	5.62271	5.54553	5.37117	5.27265	4.70819	5.8232	5.43896	5.58309	Kb24	Rattus norvegicus type II keratin Kb24 (Kb24), mRNA [NM_001008812]	NM_001008812	315320	GO:0030216|GO:0005198|GO:0030280|GO:0030281|GO:0005882|GO:0045095	Rn.143278
A_44_P522416	0.00107779	4.41222	up	1.98609	2.08548	2.03822	2.98088	3.41702	3.4294	3.83137	4.66824	4.03468	3.59579	3.69341	2.66219	3.75627	3.75329	3.07396	Olr1144_predicted	Rattus norvegicus olfactory receptor 1144 (predicted) (Olr1144_predicted), mRNA [NM_001000876]	NM_001000876	405174	GO:0007165|GO:0007186|GO:0050911|GO:0004872|GO:0004984|GO:0016020|GO:0016021	Rn.143598
A_44_P756474	0.0244088	4.41014	down	8.71439	8.99652	7.18668	9.56871	9.32552	9.91766	5.91768	6.6206	5.93684	8.55124	8.35241	8.62306	9.32955	9.40967	9.06162	BM389513	BM389513 UI-R-CN1-cjn-p-13-0-UI.s1 UI-R-CN1 Rattus norvegicus cDNA clone UI-R-CN1-cjn-p-13-0-UI 3', mRNA sequence [BM389513]	BM389513			Rn.202964
A_44_P260122	0.000763	4.40769	up	6.76489	6.65399	7.23573	6.04762	6.76207	7.28894	9.05495	9.26461	8.75511	7.73921	7.59604	6.76398	6.59085	6.25967	6.55584	A_44_P260122
A_43_P20050	0.00978361	4.40104	down	8.04931	7.14071	6.46646	8.59728	7.7089	7.61958	5.16914	4.9927	5.0811	7.1191	7.28753	7.51382	8.11931	8.22515	7.96268	Prnd	PREDICTED: Rattus norvegicus prion protein dublet (Prnd), mRNA [XM_230542]		113910	GO:0006878|GO:0005507	Rn.176128
A_44_P472583	9.27e-05	4.39875	up	7.73036	7.71681	8.09797	8.36737	8.68618	8.64647	9.89412	9.99198	10.0703	9.70298	9.43319	8.46597	8.36836	8.94651	8.75478	AW914016	AW914016 EST294794 Rat gene index, normalized rat, norvegicus, Bento Soares Rattus norvegicus cDNA clone RGIZA86 5' end, mRNA sequence [AW914016]	AW914016			Rn.17493
A_44_P513840	9.13e-05	4.39777	up	4.35427	4.14145	4.36455	5.28858	5.5424	3.64044	6.61874	6.42432	6.22752	5.98891	6.19692	4.45022	6.25856	3.57179	3.17739	RGD1307767_predicted	PREDICTED: Rattus norvegicus similar to hypothetical protein MGC32231 (predicted) (RGD1307767_predicted), mRNA [XM_220584]		287414
A_44_P363071	4.81e-06	4.39506	up	2.13231	2.00557	2.05267	3.56889	3.94399	3.63843	4.24661	4.25647	4.09512	3.93871	4.06246	4.15166	4.85717	4.27654	4.09279	Olr1106_predicted	Rattus norvegicus olfactory receptor 1106 (predicted) (Olr1106_predicted), mRNA [NM_001000423]	NM_001000423	300199	GO:0007186|GO:0050911|GO:0004984|GO:0016021	Rn.143287
A_44_P1029253	0.00570315	4.39113	down	7.07459	8.15759	8.30346	6.74016	7.13998	6.86499	5.70551	5.57704	5.84932	7.09688	6.7343	6.92085	6.94683	6.6147	6.80248	Mas1	Rattus norvegicus MAS1 oncogene (Mas1), mRNA [NM_012757]	NM_012757	25153	GO:0007165|GO:0007186|GO:0008283|GO:0009653|GO:0001584|GO:0001595|GO:0004872|GO:0004930|GO:0004945|GO:0017046|GO:0005887|GO:0016020|GO:0016021	Rn.21943
A_44_P498735	3.39e-05	4.38906	up	7.27259	7.49577	7.23315	8.02004	8.1319	8.93503	9.41618	9.39016	9.59691	8.49436	8.80873	7.91338	8.42225	8.35581	8.47502	Olr1418_predicted	Rattus norvegicus olfactory receptor 1418 (predicted) (Olr1418_predicted), mRNA [NM_001000008]	NM_001000008	287313	GO:0007186|GO:0050911|GO:0004984|GO:0016021	Rn.142149
A_44_P112564	0.000117	4.38557	up	4.71275	4.5803	4.5279	5.78186	5.69058	3.67399	6.79258	6.93677	6.48989	6.44726	6.40539	5.1603	4.21917	3.79198	3.70708	XM_235474	Rattus norvegicus hypothetical LOC315130 (LOC315130), mRNA [XM_235474]	XM_235474
A_44_P284698	1.42e-05	4.38301	up	2.02812	1.95149	1.99678	3.42364	3.07603	3.23685	4.10587	4.27215	3.99415	3.44657	3.96131	3.33806	3.5106	3.56673	2.98644	M60206	RATDBP10 Rat vitamin D binding protein gene, exon 13 [M60206]	M60206
A_44_P471270	0.000199	4.38216	up	9.99936	10.2576	10.5472	11.15	11.328	11.6641	12.3773	12.3438	12.4779	12.6195	12.4961	11.6109	11.6113	11.758	11.6281	LOC297884	PREDICTED: Rattus norvegicus similar to 60S ribosomal protein L23a (LOC297884), mRNA [XR_006330]	XR_006330	297884		Rn.197549
A_44_P297963	0.0216213	4.38087	up	3.93906	3.29103	2.82774	3.45678	3.22664	5.44863	6.09878	4.52582	5.82688	3.59485	3.51966	4.0646	5.07548	4.93423	5.27265	A_44_P297963
A_44_P166112	9.42e-05	4.3806	up	3.85668	3.50993	3.49594	4.3273	4.41971	3.43097	5.62181	5.80123	5.8329	4.94071	5.1492	3.43519	3.00109	2.65597	3.77921	RGD1563063_predicted	Rattus norvegicus similar to Gpc6 protein (LOC306163), mRNA [XM_224516]	XM_224516	306163	GO:0005578	Rn.23881
A_44_P154027	0.000471	4.37945	up	4.79812	4.14501	4.39345	4.63986	4.44827	5.3989	6.56408	6.45771	6.70703	5.71993	5.39498	4.42384	5.81718	5.60527	5.95775	AF380129	Rattus norvegicus oxytocin receptor (OTR) mRNA, partial 3' untranslated region [AF380129]	AF380129			Rn.214208
A_44_P862708	0.0101007	4.3792	up	3.4305	3.66092	2.20613	4.01001	4.28655	2.36841	5.3754	5.29451	5.01964	4.87987	6.0257	2.73313	4.1614	4.62564	3.37696	CF979235	FAR18C12.R Rat retinal ganglion cell Rattus norvegicus cDNA, mRNA sequence [CF979235]	CF979235			Rn.200990
A_44_P295563	0.00286838	4.37898	up	7.97232	7.13715	6.90427	10.1441	10.3111	10.229	9.40907	9.44378	9.55268	10.1388	10.5163	10.3893	10.6779	10.5475	10.558	Col7a1_predicted	PREDICTED: Rattus norvegicus procollagen, type VII, alpha 1 (predicted) (Col7a1_predicted), mRNA [XM_238554]		301012	GO:0006817|GO:0008150|GO:0008544|GO:0003674|GO:0004867|GO:0005575|GO:0005590|GO:0005604|GO:0005615|GO:0005737	Rn.24307
A_44_P507053	0.00338971	4.37688	up	2.92067	1.93303	1.91672	5.53874	4.7923	5.52636	4.55046	4.32515	4.2845	4.91536	5.06632	4.98435	4.90759	4.74008	4.77148	BF556412	BF556412 UI-R-A1-eq-d-08-0-UI.r1 UI-R-A1 Rattus norvegicus cDNA clone UI-R-A1-eq-d-08-0-UI 5', mRNA sequence [BF556412]	BF556412			Rn.211887
A_44_P375207	0.000196	4.37537	up	7.15163	7.34859	7.46958	6.28776	6.98698	5.97537	9.48799	9.66415	9.20587	7.4988	7.55036	5.06061	3.6748	3.54458	5.74011	ENSRNOT00000047630	PREDICTED: Rattus norvegicus similar to H3 histone, family 3B (LOC678818), mRNA [XM_001053295]
A_44_P464572	0.0121747	4.37327	down	6.75861	5.69575	5.33712	4.52472	4.15204	4.738	3.60246	3.52363	4.27926	4.47223	4.22468	4.08562	3.36098	3.51705	3.78003	BQ190589	BQ190589 UI-R-DQ1-ckv-k-24-0-UI.s1 UI-R-DQ1 Rattus norvegicus cDNA clone UI-R-DQ1-ckv-k-24-0-UI 3', mRNA sequence [BQ190589]	BQ190589			Rn.162528
A_44_P751719	0.000195	4.37302	up	5.6807	5.15211	5.47956	5.17418	5.1686	6.06983	7.6611	7.4863	7.55087	6.21338	6.28776	4.271	4.2429	5.21261	4.63207	CB712445	AMGNNUC:URRG1-00150-E9-A urrg1 (14046) Rattus norvegicus cDNA clone urrg1-00150-e9 5', mRNA sequence [CB712445]	CB712445			Rn.23670
A_42_P567267	0.00141815	4.36867	up	12.9297	12.7597	12.4505	12.8045	12.5771	12.728	14.456	15.2564	14.8091	12.8297	13.0797	13.3243	12.6778	12.6804	12.6281	ENSRNOT00000047663	Metallothionein-2 (MT-2) (Metallothionein-II) (MT-II). [Source:Uniprot/SWISSPROT;Acc:P04355] [ENSRNOT00000047663]			GO:0006882|GO:0007263|GO:0046872	Rn.115549
A_44_P614539	0.0142174	4.3686	down	9.65086	8.20341	8.91267	6.01169	6.47689	6.05351	6.58366	7.37982	6.42195	6.11511	6.17941	6.19368	5.72309	4.99593	5.47879	CK475991	AGENCOURT_17578997 NIH_MGC_232 Rattus norvegicus cDNA clone IMAGE:7122177 5', mRNA sequence [CK475991]	CK475991			Rn.2564
A_44_P415212	0.000167	4.36789	down	5.94008	5.97645	5.63963	5.39751	5.65955	5.09527	3.50264	3.7973	3.8754	4.43723	4.085	4.60492	4.45671	4.88978	4.97459	A_44_P415212
A_44_P435596	0.000324	4.36598	up	5.5497	5.841	5.89749	5.69575	5.80975	5.26611	7.68124	7.806	8.17987	6.90375	6.56121	5.98084	5.7521	6.16761	5.94258	Zfp36	Rattus norvegicus zinc finger protein 36 (Zfp36), mRNA [NM_133290]	NM_133290	79426	GO:0006402|GO:0007243|GO:0045638|GO:0045893|GO:0050728|GO:0050779|GO:0003677|GO:0003727|GO:0003729|GO:0005515|GO:0008270|GO:0016563|GO:0046872|GO:0005634|GO:0005737|GO:0005829	Rn.82737
A_44_P762522	0.00146854	4.36218	down	6.66857	6.83125	6.64354	4.26648	5.15321	3.81636	4.69971	4.98597	4.08254	4.65392	4.78117	5.36772	4.19301	3.93393	3.54814	TC605897
A_44_P484589	0.0101988	4.35972	up	3.81956	2.29149	3.43437	3.83866	3.84598	2.62957	5.36935	5.3808	5.16799	4.66056	4.62307	3.25747	2.10397	2.11564	2.88856	LOC266776	Rattus norvegicus cystatin TE-1 (LOC266776), mRNA [NM_153734]	NM_153734	266776	GO:0004869|GO:0005615	Rn.58124
A_44_P104776	0.001705	4.35549	up	3.50993	2.94512	2.84122	3.88548	3.78511	3.16361	5.41213	4.83533	5.41732	4.30399	4.71713	3.46519	2.65261	2.33711	2.72302	Olr1743_predicted	Rattus norvegicus olfactory receptor 1743 (predicted) (Olr1743_predicted), mRNA [NM_001001425]	NM_001001425	294197	GO:0006355|GO:0006464|GO:0006512|GO:0006955|GO:0007165|GO:0007186|GO:0007608|GO:0019882|GO:0050896|GO:0050911|GO:0003676|GO:0004872|GO:0004984|GO:0008270|GO:0046872|GO:0005622|GO:0016020|GO:0016021|GO:0042612	Rn.142661
A_42_P736628	0.000151	4.35324	up	2.20691	2.26675	2.2487	3.04944	2.90167	2.17879	4.57994	4.4348	4.07387	3.63236	3.77338	2.12209	2.12529	2.11493	2.07738	Gpcr12	Rattus norvegicus G-protein coupled receptor 12 (Gpcr12), transcript variant 2, mRNA [NM_030831]	NM_030831	80840	GO:0006874|GO:0007165|GO:0007186|GO:0001584|GO:0001619|GO:0004872|GO:0005887|GO:0016020|GO:0016021	Rn.88417
A_44_P806560	7.32e-05	4.353	up	7.16131	7.03054	7.34718	7.24552	7.43324	7.34374	9.19819	9.23354	9.47334	8.37505	8.39161	8.07753	7.70414	7.79107	7.70124	ENSRNOT00000038391
A_42_P686756	0.00586845	4.35185	down	5.67218	4.64816	5.49081	4.13864	4.25031	3.21961	2.6872	3.26701	3.49205	2.69682	3.22227	3.452	2.8971	1.94136	2.79881	BC087706	Rattus norvegicus cDNA clone IMAGE:7315883 [BC087706]	BC087706			Rn.172334
A_44_P251430	0.020251	4.35094	up	3.84852	2.27688	3.93462	3.93671	4.57467	4.38494	5.5047	5.14761	5.77169	5.29949	5.68721	4.63149	4.76557	5.10693	5.16365	U48828	RNU48828 Rattus norvegicus retroviral-like ovarian specific transcript 30-1 mRNA [U48828]	U48828
A_44_P353872	8.21e-06	4.34643	up	4.64816	4.4984	4.52818	4.96765	5.3864	4.72857	6.67342	6.77801	6.58281	5.9403	5.87055	3.67759	4.45392	4.3985	4.16701	RGD1305932_predicted	PREDICTED: Rattus norvegicus similar to F-box only protein 6 (F-box [XM_218387]		292755	GO:0030163|GO:0005515	Rn.63376
A_43_P22972	0.00572897	4.3463	up	5.8516	5.6988	5.61793	6.5447	6.12661	5.83038	8.30294	7.07302	8.15175	6.34472	6.3936	6.87454	6.309	6.48071	6.14543	LOC690657	PREDICTED: Rattus norvegicus hypothetical protein LOC690657 (LOC690657), mRNA [XM_001075116]	XM_001075116	690657		Rn.198789
A_43_P22243	1.58e-05	4.34471	up	4.58974	4.7052	4.85423	6.65708	6.53284	5.89749	6.80965	6.91085	6.78645	7.54863	7.41121	5.71268	6.54086	5.07719	6.24083	CB544723	CB544723 AMGNNUC:SRPG2-00057-F10-A srpg2 (10238) Rattus norvegicus cDNA clone srpg2-00057-f10 5', mRNA sequence [CB544723]	CB544723			Rn.20297
A_44_P105506	0.000259	4.34378	up	9.01485	8.5703	9.08671	9.79185	9.90324	9.87479	10.9641	10.9292	11.1355	11.0377	10.8827	10.4017	9.82009	9.98212	10.0508	A_44_P105506
A_44_P777088	0.000348	4.34338	up	7.85324	8.28204	7.71681	9.35527	9.16015	9.58819	10.063	9.93789	10.2076	10.771	10.7943	10.5075	9.83591	9.9914	9.95496	Trip13	Thyroid receptor-interacting protein 13 (Thyroid hormone receptor interactor 13) (Trip-13). [Source:Uniprot/SWISSPROT;Acc:Q5XHZ9] [ENSRNOT00000060956]		292206	GO:0006366|GO:0000166|GO:0003712|GO:0005515|GO:0005524|GO:0017111|GO:0042802|GO:0005634
A_44_P161493	0.000132	4.33982	up	1.90848	1.94651	1.9248	1.93478	1.92295	3.05026	4.33529	3.88104	3.91636	2.40676	3.22524	1.90299	2.95952	2.57403	1.88929	A_44_P161493
A_44_P238222	2.28e-05	4.33823	up	2.82495	3.07739	2.92926	2.31872	3.01111	2.84394	5.17159	4.97225	5.03909	4.0543	4.25685	3.74478	2.33626	2.38215	2.21874	Slc1a5	Rattus norvegicus Na+-dependent amino acid transporter ASCT2 mRNA, complete cds [AY125814]	AY125814	292657	GO:0006835|GO:0006860|GO:0015171|GO:0015175|GO:0016595|GO:0017153|GO:0016020|GO:0016021
A_44_P457592	0.00022	4.33674	up	7.20483	7.24008	7.50449	7.03002	7.49474	5.37951	9.48131	9.64246	9.17547	8.4006	8.15018	6.5368	5.43537	4.26608	4.5561	AI101666	AI101666 EST210955 Normalized rat brain, Bento Soares Rattus sp. cDNA clone RBRBT57 3' end, mRNA sequence [AI101666]	AI101666			Rn.8146
A_44_P297703	0.00650063	4.33237	up	3.78272	4.8774	5.0571	5.61766	5.71041	4.34195	6.78404	6.75308	6.52556	6.17486	6.2509	4.37376	3.83389	3.92779	3.93462	RGD1564437_predicted	PREDICTED: Rattus norvegicus similar to forkhead box R2 (predicted) (RGD1564437_predicted), mRNA [XM_228808]		302583
A_44_P377976	0.0282762	4.33035	up	2.18051	2.25704	2.19496	3.33334	3.83031	4.16038	3.12535	4.60015	5.25046	3.14621	3.35611	2.82743	4.43408	4.24321	4.33561	AA859037	UI-R-A0-ak-c-06-0-UI.s2 UI-R-A0 Rattus norvegicus cDNA clone UI-R-A0-ak-c-06-0-UI 3', mRNA sequence [AA859037]	AA859037			Rn.135547
A_43_P12154	0.00793314	4.33034	down	5.7617	5.52377	5.14569	6.96404	4.75121	4.53152	3.61343	3.87789	2.5964	5.16888	5.56285	6.6632	6.3205	6.21941	7.00995	Agc1	Rattus norvegicus aggrecan 1 (Agc1), mRNA [NM_022190]	NM_022190	58968	GO:0001502|GO:0007155|GO:0007417|GO:0030166|GO:0030199|GO:0005201|GO:0005509|GO:0005515|GO:0005529|GO:0005540|GO:0005578|GO:0005604	Rn.54503
A_44_P426369	0.0351129	4.32919	up	4.17545	4.79774	4.09064	4.85847	5.39978	5.11169	6.21964	7.67544	5.51104	5.72952	5.32605	5.17687	5.21976	8.04908	5.30483	L38931	Rattus norvegicus estrogen isofrom mRNA. [L38931]	L38931
A_44_P341644	2.42e-05	4.32902	up	7.37889	7.08667	7.23088	8.48204	8.554	9.27942	9.39532	9.38436	9.25888	8.44989	8.98885	8.28497	9.1421	9.06758	9.06451	AI111346	AI111346 UI-R-Y0-ma-d-01-0-UI.s1 UI-R-Y0 Rattus norvegicus cDNA clone UI-R-Y0-ma-d-01-0-UI 3', mRNA sequence [AI111346]	AI111346			Rn.26557
A_44_P267473	0.00657137	4.32647	up	4.31512	4.72444	3.35235	4.72507	5.02642	3.90711	6.28803	6.20972	6.23374	5.7854	6.34472	3.79754	3.86094	4.22509	3.60168	A_44_P267473
A_44_P126715	0.0105742	4.32634	up	3.41981	2.05354	2.18145	4.34701	3.87789	3.81704	4.88246	4.77433	4.33745	4.19838	4.35233	4.30955	4.02874	3.50479	3.91094	BE100678	BE100678 UI-R-BJ1-atu-b-06-0-UI.s1 UI-R-BJ1 Rattus norvegicus cDNA clone UI-R-BJ1-atu-b-06-0-UI 3', mRNA sequence [BE100678]	BE100678			Rn.18919
A_44_P555886	0.00150108	4.3261	up	4.32608	4.88978	5.25408	4.05669	4.69599	3.61415	6.85977	6.95014	6.99923	5.70551	5.21518	4.26823	3.66125	4.19766	4.63986	A_44_P555886
A_44_P342416	0.000119	4.32525	up	8.76049	8.65725	8.97364	9.95329	10.0099	10.3271	10.8263	10.781	11.1224	11.0859	10.9282	10.573	10.255	10.4925	10.1951	LOC364669	PREDICTED: Rattus norvegicus similar to ribosomal protein S27a (LOC364669), mRNA [XR_005958]	XR_005958	364669		Rn.197025
A_44_P158798	0.000155	4.32493	up	12.0129	12.0264	11.605	12.6832	12.0501	12.5176	14.1071	13.8901	13.985	12.8773	12.9889	13.1454	13.0526	13.2912	13.0437	ENSRNOT00000040952	Versican core protein precursor (Large fibroblast proteoglycan) (Chondroitin sulfate proteoglycan core protein 2) (PG-M) (Glial hyaluronate-binding protein) (GHAP) (Fragments). [Source:Uniprot/SWISSPROT;Acc:Q9ERB4] [ENSRNOT00000040952]			GO:0007155|GO:0005509|GO:0005529|GO:0005540|GO:0005578	Rn.35666
A_43_P13109	0.000126	4.32449	up	6.7521	6.68967	6.74131	6.77057	7.25529	6.7939	8.90693	9.04719	8.56655	8.4348	8.26709	8.28678	8.18036	7.88349	8.01846	Cyp26a1	Rattus norvegicus cytochrome P450, family 26, subfamily A, polypeptide 1 (Cyp26a1), mRNA [NM_130408]	NM_130408	154985	GO:0006118|GO:0008152|GO:0042573|GO:0004497|GO:0005506|GO:0008401|GO:0019825|GO:0020037|GO:0046872|GO:0005615|GO:0016020	Rn.81072
A_44_P121110	0.00199034	4.32406	up	4.27448	4.84893	3.91059	5.431	5.45521	3.52217	6.58598	6.54493	6.24025	5.88363	6.08809	4.74984	3.02135	2.91589	4.8069	Olr332_predicted	Rattus norvegicus olfactory receptor 332 (predicted) (Olr332_predicted), mRNA [NM_001000250]	NM_001000250	293769	GO:0007186|GO:0050911|GO:0004984|GO:0016021	Rn.141699
A_44_P416160	2.43e-05	4.32389	up	2.35779	2.61815	2.4605	3.69386	4.18331	4.44158	4.64488	4.4763	4.65226	3.94804	4.5743	3.82929	3.56605	3.718	3.61184	AI176979	AI176979 EST220585 Normalized rat ovary, Bento Soares Rattus sp. cDNA clone ROVBZ34 3' end, mRNA sequence [AI176979]	AI176979			Rn.93038
A_44_P138631	8.66e-06	4.32389	up	2.16196	1.91738	2.08496	3.63548	4.11487	3.85135	4.18579	4.14221	4.17329	3.72182	3.78417	3.6152	3.44263	3.61076	7.10013	AA956376	AA956376 UI-R-E1-fg-d-07-0-UI.s2 UI-R-E1 Rattus norvegicus cDNA clone UI-R-E1-fg-d-07-0-UI 3' similar to gi [AA956376]	AA956376			Rn.23111
A_44_P684865	0.000946	4.32031	down	7.89701	7.97232	8.03231	5.69776	4.89753	4.46183	5.9223	6.23197	5.41398	5.25105	4.79117	4.90857	4.32151	4.3676	4.20614	TC602078
A_44_P596913	5.79e-05	4.32008	up	4.39911	4.54543	4.14396	6.47716	6.33238	6.40313	6.47505	6.49962	6.44701	5.93108	6.27295	5.66473	6.77657	6.70323	6.52858	A_44_P596913
A_44_P320778	0.021963	4.31889	up	2.08745	2.07595	3.80928	3.36098	3.8059	4.64064	4.85911	4.80977	4.63579	4.12671	4.54755	4.91226	4.28549	4.43654	4.33913	Olr1059_predicted	Rattus norvegicus olfactory receptor 1059 (predicted) (Olr1059_predicted), mRNA [NM_001001362]	NM_001001362	288831	GO:0007186|GO:0050911|GO:0004984|GO:0016021	Rn.143351
A_44_P518547	0.00404021	4.31833	up	4.42004	4.56278	3.45784	4.73699	5.12424	5.32633	6.31252	6.35576	6.1038	5.35731	5.67622	4.47722	3.6946	3.78965	3.87439	Pitpnm3_predicted	PREDICTED: Rattus norvegicus PITPNM family member 3 (predicted) (Pitpnm3_predicted), mRNA [XM_220629]		287467	GO:0006810|GO:0030384|GO:0005509|GO:0008526|GO:0030971|GO:0046872|GO:0005622|GO:0016021	Rn.141184
A_44_P991940	0.00265037	4.31771	up	4.04811	4.76877	5.02816	4.91496	5.07219	5.08542	6.48613	6.8122	6.87751	6.39278	6.1112	5.58486	5.23371	5.8329	5.39347	Socs6_predicted	PREDICTED: Rattus norvegicus suppressor of cytokine signaling 6 (predicted) (Socs6_predicted), mRNA [XM_225667]	XM_225667	307200	GO:0006952|GO:0007242|GO:0007259|GO:0008150|GO:0040008|GO:0003674|GO:0005515|GO:0005575|GO:0005737	Rn.8206
A_44_P162603	0.000517	4.31728	up	6.98964	7.22733	7.39383	9.35233	8.91419	8.92457	9.02011	9.31199	9.60908	7.99963	8.21288	8.24525	8.28751	8.92163	7.85792	AA901070	AA901070 UI-R-A1-dv-g-09-0-UI.s1 UI-R-A1 Rattus norvegicus cDNA clone UI-R-A1-dv-g-09-0-UI 3' similar to gi [AA901070]	AA901070			Rn.202939
A_44_P540755	4.21e-08	4.31651	up	7.67359	7.66276	7.67333	8.91814	8.92344	9.43346	9.74341	9.80739	9.78847	9.48299	9.59028	9.12848	9.41122	9.36506	9.36473	Olr1455_predicted	Rattus norvegicus olfactory receptor 1455 (predicted) (Olr1455_predicted), mRNA [NM_001000771]	NM_001000771	405046	GO:0007186|GO:0050911|GO:0004984|GO:0016021	Rn.142123
A_44_P200262	2.59e-05	4.31411	down	6.15153	6.34983	6.34654	4.36227	4.24922	4.16727	4.06319	4.30549	4.15204	4.49228	3.69226	3.54422	3.89888	4.57827	4.24696	BI274126	BI274126 UI-R-CW0-bwf-c-07-0-UI.s1 UI-R-CW0 Rattus norvegicus cDNA clone UI-R-CW0-bwf-c-07-0-UI 3', mRNA sequence [BI274126]	BI274126			Rn.145405
A_44_P205649	4.05e-05	4.3139	up	6.32103	6.17539	6.00354	7.23592	7.24233	8.22054	8.38886	8.20995	8.22813	7.81548	8.045	6.57611	8.34155	7.96914	8.05804	Olr306_predicted	Rattus norvegicus olfactory receptor 306 (predicted) (Olr306_predicted), mRNA [NM_001000766]	NM_001000766	405040	GO:0007186|GO:0050911|GO:0004984|GO:0016021	Rn.141732
A_44_P402559	0.00018	4.31328	up	3.32936	3.65443	3.81462	4.87452	4.87646	5.44918	5.7742	5.77495	5.57562	5.44971	5.63255	5.44135	5.49252	5.46938	5.43364	Olr1598_predicted	Rattus norvegicus olfactory receptor 1598 (predicted) (Olr1598_predicted), mRNA [NM_001000910]	NM_001000910	405221	GO:0007186|GO:0050911|GO:0004984|GO:0016021	Rn.142331
A_44_P245443	0.0105332	4.31235	up	2.70896	4.25141	3.31979	5.19922	5.21261	6.03718	5.67732	5.63686	5.2914	5.86643	6.02654	5.33303	6.26263	5.40221	5.45793	Olr482_predicted	Rattus norvegicus olfactory receptor 482 (predicted) (Olr482_predicted), mRNA [NM_001000561]	NM_001000561	366099	GO:0007186|GO:0050911|GO:0004984|GO:0016021	Rn.142956
A_44_P488116	8.28e-07	4.30935	up	6.68967	6.64907	6.68152	7.29049	6.81866	8.56289	8.79053	8.8426	8.70956	5.96495	6.38054	7.2635	8.05055	7.89635	8.02349	AA926273	UI-R-A1-ev-c-06-0-UI.s1 UI-R-A1 Rattus norvegicus cDNA clone UI-R-A1-ev-c-06-0-UI 3', mRNA sequence [AA926273]	AA926273			Rn.203511
A_44_P360958	6.99e-06	4.30024	up	3.80182	3.8107	3.981	3.44539	3.83255	4.59173	5.91882	5.9459	6.04204	4.69916	4.57958	3.55884	4.05064	3.79409	4.12779	ENSRNOT00000059368	similar to pappalysin 2 isoform 1 (LOC680415), mRNA [Source:RefSeq_dna;Acc:XR_005749] [ENSRNOT00000059368]			GO:0006355|GO:0008134|GO:0005667	Rn.202063
A_44_P536076	0.00015	4.29926	up	6.10163	6.14364	6.18612	5.20536	5.74624	6.59192	8.38442	8.40695	7.95228	7.01979	6.73184	5.99959	6.44701	5.8902	6.27525	LOC288750	Rattus norvegicus hypothetical protein (LOC288750), mRNA [NM_198727]	NM_198727	288750	GO:0016021	Rn.211158
A_44_P211286	0.00763231	4.29638	up	2.62063	1.99698	3.43596	4.48251	3.74973	4.4111	4.80288	4.6554	4.90465	3.30635	4.11007	3.87509	3.9985	3.73524	4.21693	AA866223	AA866223 UI-R-A0-bg-e-08-0-UI.s1 UI-R-A0 Rattus norvegicus cDNA clone UI-R-A0-bg-e-08-0-UI 3', mRNA sequence [AA866223]	AA866223
A_44_P128703	0.000604	4.29246	down	5.52316	5.08666	4.93293	3.99973	5.01491	3.80118	3.26155	2.85085	3.12494	3.46519	2.41331	3.14444	4.16353	4.22882	3.74408	ENSRNOT00000035692	Dystrophin (Fragment). [Source:Uniprot/SWISSPROT;Acc:P11530] [ENSRNOT00000035692]			GO:0007519|GO:0043043|GO:0003779|GO:0005198|GO:0005509|GO:0005515|GO:0005626|GO:0005792|GO:0005856|GO:0042383|GO:0043034|GO:0045202
A_44_P589965	0.000222	4.29124	down	7.06602	7.2299	6.86843	5.64537	5.64482	5.31507	5.14515	5.0058	4.70922	5.52171	5.42204	6.04034	5.79854	5.82552	5.90712	BF285116	BF285116 EST449707 Rat Gene Index, normalized rat, Rattus norvegicus cDNA Rattus norvegicus cDNA clone RGIFA65, mRNA sequence [BF285116]	BF285116			Rn.18757
A_44_P344157	4.46e-05	4.29048	up	2.02447	1.95175	1.99436	2.93584	3.34891	3.41214	3.91347	4.0736	4.28693	3.10176	3.45038	1.99635	3.66423	3.62136	3.43788	Taar7e	Rattus norvegicus trace-amine-associated receptor 7e (Taar7e), mRNA [NM_175590]	NM_175590	294133	GO:0007165|GO:0007186|GO:0001584|GO:0004872|GO:0016020|GO:0016021	Rn.138144
A_44_P407292	4.21e-05	4.28853	up	5.12784	4.86763	4.83198	6.40708	6.45283	7.48916	7.1437	7.03354	6.95165	7.17042	7.23838	6.54824	7.21785	7.02283	7.12062	Olr1070_predicted	Rattus norvegicus olfactory receptor 1070 (predicted) (Olr1070_predicted), mRNA [NM_001000591]	NM_001000591	366816	GO:0007186|GO:0050911|GO:0004984|GO:0016021	Rn.143342
A_42_P602511	3.55e-05	4.28773	up	9.99281	10.1923	9.87651	11.9209	11.8902	11.8778	12.2133	12.0514	12.0976	12.8311	12.8949	13.0948	12.6341	12.6653	12.5207	Kcnn4	Rattus norvegicus potassium intermediate/small conductance calcium-activated channel, subfamily N, member 4 (Kcnn4), mRNA [NM_023021]	NM_023021	65206	GO:0006811|GO:0006813|GO:0006952|GO:0050714|GO:0005216|GO:0005249|GO:0005516|GO:0015269|GO:0005624|GO:0005887|GO:0008076|GO:0016020|GO:0016021	Rn.44212
A_44_P831755	4.49e-05	4.28665	up	5.93219	5.9631	5.91907	6.83177	7.13831	7.25065	7.97182	7.89018	8.25191	7.43951	7.59507	6.91577	7.53568	7.39745	7.47736	LOC500825	Rattus norvegicus hypothetical protein LOC500825 (LOC500825), mRNA [NM_001025052]	NM_001025052	500825		Rn.123299
A_44_P321867	0.00114241	4.28657	down	4.54226	5.31202	5.06094	2.88113	2.80188	2.86681	2.65215	2.95066	3.01294	2.82191	2.61815	2.42728	2.34889	2.75865	2.24639	BI286434	BI286434 UI-R-DE0-cak-h-11-0-UI.s1 UI-R-DE0 Rattus norvegicus cDNA clone UI-R-DE0-cak-h-11-0-UI 3', mRNA sequence [BI286434]	BI286434			Rn.13520
A_44_P838681	4e-06	4.28337	up	5.82271	5.76247	5.86698	6.70806	7.02857	6.63122	7.96584	7.9701	7.81246	7.39921	7.32739	6.02598	6.90782	6.54228	5.89564	ENSRNOT00000028551	similar to testes-specific heterogenous nuclear ribonucleoprotein G-T (LOC365344), mRNA [Source:RefSeq_dna;Acc:XR_006886] [ENSRNOT00000028551]				Rn.196146
A_44_P173255	9.02e-05	4.28285	up	7.20133	7.50135	7.52426	8.19769	8.32866	6.88931	9.56567	9.60849	9.3485	8.95716	9.07112	7.60989	6.7211	6.34654	6.67396	XM_345305	Rattus norvegicus similar to MGC37309 protein (LOC365966), mRNA [XM_345305]	XM_345305
A_44_P407822	1.33e-06	4.281	up	2.00526	2.06577	2.0363	2.84223	2.64093	3.83707	4.21401	4.1152	4.07196	2.14704	3.76272	3.29432	3.87925	3.70464	3.52294	A_44_P407822
A_44_P137377	8.6e-05	4.27905	up	7.37062	7.79422	7.63406	8.67701	8.70722	8.08063	9.77496	9.67512	9.64069	9.24637	9.28263	8.64731	8.66725	9.07878	9.44291	Taar8c	Rattus norvegicus trace-amine-associated receptor 8c (Taar8c), mRNA [NM_175600]	NM_175600	319105	GO:0007165|GO:0007186|GO:0001584|GO:0004872|GO:0016020|GO:0016021	Rn.138161
A_43_P15756	2.38e-06	4.2769	up	1.91071	1.92374	1.91019	3.05026	3.03357	3.72564	4.06878	4.05888	3.90667	2.85129	3.31026	2.81691	3.58526	3.41028	3.28428	Muc2	Rattus norvegicus mucin mRNA, partial cds [U07615]	U07615	24572	GO:0006915|GO:0006917|GO:0008285|GO:0030336|GO:0005515|GO:0046983|GO:0005578|GO:0005615	Rn.195421
A_44_P513058	0.00817465	4.27329	up	8.61383	8.54881	8.57899	8.70425	8.68976	8.27028	11.5236	10.1354	10.3687	9.53962	9.4722	9.46317	9.15008	9.22028	9.33073	Tpm3	Rattus norvegicus nonmuscle tropomyosin 5 (Tpm5) isoforms NM 8 and NM 9 mRNA, partial cds. [AF053360]	AF053360	117557	GO:0006937|GO:0007420|GO:0003674|GO:0005575|GO:0005862	Rn.37575
A_44_P376735	0.000132	4.27156	up	1.94238	1.94279	2.37196	1.90253	3.83567	3.96336	4.18299	4.21508	4.14335	4.35951	3.88795	1.92021	3.40776	3.27062	2.39824	AI100828	AI100828 EST210117 Normalized rat brain, Bento Soares Rattus sp. cDNA clone RBRBB30 3' end, mRNA sequence [AI100828]	AI100828			Rn.64585
A_44_P852282	6.06e-05	4.26943	up	6.67897	6.48335	6.8401	7.0832	7.35288	7.89018	8.69572	8.71013	8.87871	8.5481	8.23691	8.01288	7.70967	7.82899	7.62902	ENSRNOT00000030924	similar to ribosomal protein L21 (LOC691874), mRNA [Source:RefSeq_dna;Acc:XR_007215] [ENSRNOT00000030924]				Rn.199075
A_44_P167109	4.42e-05	4.26638	up	6.81378	6.8173	6.7607	7.16058	7.30196	8.12108	8.72876	8.84686	9.0952	7.9102	7.98934	6.95611	7.98907	7.73061	8.03454	BQ782982	UI-R-FF0-cpl-n-16-0-UI.s1 UI-R-FF0 Rattus norvegicus cDNA clone UI-R-FF0-cpl-n-16-0-UI 3', mRNA sequence [BQ782982]	BQ782982			Rn.162451
A_44_P951135	0.00216965	4.26319	down	6.13728	6.54776	6.52731	4.83502	5.02913	4.4987	4.44989	4.68912	3.79754	5.18598	4.72637	5.46107	5.28246	4.58441	5.01339	BF285915	EST450506 Rat Gene Index, normalized rat, Rattus norvegicus cDNA Rattus norvegicus cDNA clone RGIFL07, mRNA sequence [BF285915]	BF285915			Rn.204780
A_44_P316604	0.00282657	4.26282	up	4.97077	4.31962	3.93318	4.88621	5.39581	3.8234	6.58845	6.61685	6.29371	5.40813	5.92831	4.24696	4.00358	3.36936	3.73484	RGD1560237_predicted	PREDICTED: Rattus norvegicus similar to Gene model 587 (predicted) (RGD1560237_predicted), mRNA [XM_577668]		502208
A_44_P278960	0.0134195	4.26215	up	3.28394	3.79333	2.12265	3.99748	4.00559	4.50526	5.20634	5.12264	5.14569	4.68371	4.30475	3.76203	4.79614	4.63207	4.54613	Sprr3_predicted	PREDICTED: Rattus norvegicus small proline-rich protein 3 (predicted) (Sprr3_predicted), mRNA [XM_227339]		310575	GO:0008544|GO:0030216|GO:0042060|GO:0005198|GO:0005515|GO:0001533
A_44_P323649	0.00310262	4.2604	up	4.57768	3.70136	4.71547	4.31021	5.2973	5.85591	6.28256	6.56551	6.41941	6.08307	6.5714	6.0804	5.7685	5.57845	5.94341	XM_223835	Rattus norvegicus similar to ribosomal protein L4 (LOC289933), mRNA [XM_223835]	XM_223835
A_44_P785786	0.000669	4.25833	down	5.55733	5.29913	6.00747	3.513	3.2898	3.54814	3.52837	3.4099	3.65478	3.43005	2.92926	3.75329	3.56368	2.88946	3.75367	Wasl	Rattus norvegicus Wiskott-Aldrich syndrome-like (human) (Wasl), mRNA [NM_001034130]	NM_001034130	296936	GO:0006350|GO:0006355|GO:0006461|GO:0006928|GO:0007010|GO:0008154|GO:0009617|GO:0045010|GO:0003677|GO:0003779|GO:0005083|GO:0005515|GO:0005634|GO:0005737|GO:0005856|GO:0015629|GO:0030027	Rn.11866
A_44_P416717	0.000186	4.25771	up	4.69291	4.17709	4.43936	5.69481	5.61191	6.59085	6.59811	6.55367	6.42782	6.27795	6.37638	5.82453	6.35869	6.14238	6.23868	Olr659_predicted	Rattus norvegicus olfactory receptor 659 (predicted) (Olr659_predicted), mRNA [NM_001000345]	NM_001000345	295865	GO:0007186|GO:0050911|GO:0004984|GO:0005529|GO:0016021	Rn.142842
A_44_P606693	0.00127137	4.2575	down	6.6293	6.95301	6.17617	7.11835	6.21964	6.3205	4.57732	4.66351	4.24763	7.49547	7.44698	7.60579	7.22387	7.32792	7.79842	TC611008
A_44_P445354	0.00114798	4.25397	down	5.13526	5.60261	5.64424	4.06494	4.67168	3.92071	3.22903	3.75089	3.13576	3.94644	3.41388	3.66571	4.11257	3.9363	3.8703	Kcnh8	Rattus norvegicus potassium voltage-gated channel, subfamily H (eag-related), member 8 (Kcnh8), mRNA [NM_145095]	NM_145095	246325	GO:0000160|GO:0006355|GO:0006811|GO:0006813|GO:0043066|GO:0000155|GO:0003700|GO:0003705|GO:0005249|GO:0030955|GO:0016020|GO:0016021	Rn.30029
A_44_P402050	0.00045	4.25369	up	6.05672	6.31048	5.66136	7.34897	6.95045	7.06807	8.06836	8.01825	8.20809	8.03684	8.28255	8.32165	7.73613	7.48128	7.17465	BE109691	BE109691 UI-R-BJ1-aup-a-08-0-UI.s1 UI-R-BJ1 Rattus norvegicus cDNA clone UI-R-BJ1-aup-a-08-0-UI 3', mRNA sequence [BE109691]	BE109691			Rn.101576
A_44_P114953	3.52e-05	4.25365	up	5.7992	5.56678	5.81271	6.56761	6.67897	7.58979	7.94133	7.72255	7.78092	7.30539	7.34315	6.42806	7.36842	7.21732	7.30092	AA924104	UI-R-A1-dt-a-01-0-UI.s1 UI-R-A1 Rattus norvegicus cDNA clone UI-R-A1-dt-a-01-0-UI 3', mRNA sequence [AA924104]	AA924104			Rn.135470
A_44_P464010	7.61e-05	4.25359	up	4.49761	4.42355	4.1025	3.83216	3.97963	4.61916	6.42509	6.48746	6.37715	4.40171	4.76557	4.14306	4.62437	4.29719	4.64337	A_44_P464010
A_44_P333899	0.0040193	4.2523	up	6.74636	5.84565	6.82702	6.72158	7.07435	6.40235	8.51528	8.85245	8.31603	6.25884	6.60876	5.66791	5.83212	5.95563	5.8218	X14435	RNA2UGLG R.norvegicus alpha-2u globulin gene [X14435]	X14435
A_42_P688422	0.000515	4.25209	up	6.02938	5.42405	5.4516	5.34405	5.53718	6.34347	7.76453	7.61903	7.78599	6.59873	6.83722	6.76234	5.99959	6.01246	6.49821	Egfl9_predicted	Rattus norvegicus similar to AI413481 protein (LOC316232), mRNA [XM_236931]		316232	GO:0005615|GO:0016021	Rn.202372
A_44_P878861	5.59e-05	4.25095	up	1.9887	2.04071	2.00721	2.86947	1.99436	3.57276	4.08124	4.30779	3.91094	3.45278	3.4606	2.88306	3.16697	2.9488	3.25536	BF409064	BF409064 UI-R-BT1-bkl-e-12-0-UI.s1 UI-R-BT1 Rattus norvegicus cDNA clone UI-R-BT1-bkl-e-12-0-UI 3', mRNA sequence [BF409064]	BF409064			Rn.47032
A_44_P400293	0.00370688	4.25016	up	4.65226	5.6575	5.63775	6.70779	6.83596	6.39801	7.55948	7.39921	7.25137	7.46606	7.37693	6.9059	6.90697	7.37791	7.15324	Olr286_predicted	Rattus norvegicus olfactory receptor 286 (predicted) (Olr286_predicted), mRNA [NM_001000554]	NM_001000554	365384	GO:0007186|GO:0050911|GO:0004984|GO:0016021	Rn.141745
A_44_P388801	4.66e-05	4.24989	up	3.85309	3.91306	4.18367	5.04126	4.73029	5.36348	6.15173	6.05911	6.00127	5.35519	5.43274	4.82095	5.12142	5.46647	5.45064	Olr1583_predicted	Rattus norvegicus olfactory receptor 1583 (predicted) (Olr1583_predicted), mRNA [NM_001000080]	NM_001000080	289241	GO:0007186|GO:0050911|GO:0004984|GO:0016021	Rn.142343
A_44_P308973	0.00680912	4.24781	up	3.33849	2.12551	2.15083	4.87927	4.81314	4.85997	4.61882	4.50668	4.74948	5.08979	5.03324	3.70232	4.32183	4.29112	4.25782	L20991	Rattus norvegicus T cell receptor mRNA, partial cds [L20991]	L20991			Rn.108603
A_44_P414421	0.000566	4.24643	up	4.05597	4.65859	4.20048	6.18362	6.05035	4.64274	6.48796	6.50119	6.18465	6.84562	6.95476	5.38945	4.29953	6.55584	3.56645	Olr1087_predicted	Rattus norvegicus olfactory receptor 1087 (predicted) (Olr1087_predicted), mRNA [NM_001000418]	NM_001000418	299586	GO:0007186|GO:0050911|GO:0004984|GO:0016021	Rn.143332
A_44_P874356	0.0159569	4.24622	up	2.31355	2.24552	3.79654	2.39404	4.00225	4.20352	5.01675	4.96192	4.63548	2.13308	4.77148	3.62966	4.66312	4.54881	4.58129	A_44_P874356
A_43_P18672	0.000862	4.24498	up	4.6936	5.27989	5.40567	6.44319	6.37893	5.8094	7.31525	7.26323	7.05796	7.18114	7.09225	6.22614	6.67497	6.72214	6.61177	Sh3bp1_predicted	PREDICTED: Rattus norvegicus reg I binding protein I (Rbp1), mRNA [XM_235500]	XM_235500	300067	GO:0005515	Rn.9374
A_44_P482213	0.00314461	4.23984	up	5.72719	6.00325	4.94643	6.16372	6.42509	6.95778	7.81548	7.55755	7.55586	7.12198	7.09382	6.7662	4.96348	4.99303	4.94929	AI030790	AI030790 UI-R-C0-jo-f-05-0-UI.s1 UI-R-C0 Rattus norvegicus cDNA clone UI-R-C0-jo-f-05-0-UI 3', mRNA sequence [AI030790]	AI030790			Rn.23912
A_44_P253178	0.000464	4.23842	up	5.28696	5.65582	5.7854	4.74755	5.14025	5.55769	7.74364	7.83142	7.4037	6.27471	6.10649	5.17188	5.7532	5.46706	5.90845	XM_345078	Rattus norvegicus similar to TL antigen (LOC365529), mRNA [XM_345078]	XM_345078
A_44_P464111	0.0456763	4.23754	up	1.96773	3.72806	1.94925	3.76122	2.75388	3.38951	4.34585	5.46763	4.08124	3.51192	4.20258	3.49808	4.02719	3.59378	3.55154	RGD1308694_predicted	Rattus norvegicus similar to hypothetical protein MGC47256 (LOC295326), mRNA [XM_227522]	XM_227522	295326
A_44_P517419	0.00270687	4.23707	down	9.02044	8.00775	8.25816	7.09494	7.4217	6.60506	6.49221	6.32835	6.21659	5.75185	5.73217	6.34294	5.7742	5.56308	6.07144	CF107721	Shultzomica00972 Rat lung airway and parenchyma cDNA libraries Rattus norvegicus cDNA clone NA4822 5', mRNA sequence [CF107721]	CF107721			Rn.19878
A_44_P232285	1.81e-05	4.23662	up	10.3899	10.5055	10.5207	11.026	11.259	11.4236	12.4428	12.5207	12.7014	12.0233	11.8918	11.4285	11.3717	11.7003	11.5615	A_44_P232285
A_44_P419034	1.85e-06	4.23587	up	4.16302	4.1397	4.09483	5.382	5.20787	6.18062	6.22109	6.13464	6.2898	5.87658	5.86224	5.44579	6.2999	5.88746	5.80411	Olr181_predicted	Rattus norvegicus olfactory receptor 181 (predicted) (Olr181_predicted), mRNA [NM_001001030]	NM_001001030	405916	GO:0007186|GO:0050911|GO:0004984|GO:0016021	Rn.141826
A_44_P962865	0.0131677	4.23503	down	7.2883	7.71284	6.11606	4.89288	4.83905	4.60111	4.75703	5.1378	4.97526	5.27573	5.01244	5.58958	5.14051	4.53867	4.62307	TC628974	Q5XGT0_XENLA (Q5XGT0) LOC495149 protein (Fragment), partial (6%) [TC628974]
A_44_P347299	0.0199905	4.23485	down	7.04864	8.67554	7.40216	5.39316	6.1569	5.3762	5.63195	6.06421	5.18325	5.89453	5.29229	5.73427	5.22987	5.22898	5.07038	Rgs6	PREDICTED: Rattus norvegicus regulator of G-protein signaling 6 (Rgs6), mRNA [XM_001063200]	XM_001063200	54295	GO:0007186|GO:0007242|GO:0008277|GO:0009968|GO:0045666|GO:0045744|GO:0004871|GO:0005096|GO:0016299|GO:0019904|GO:0005834	Rn.207298
A_44_P295275	0.000145	4.23291	up	5.56086	5.07819	5.41125	6.58899	6.5742	6.86398	7.5034	7.40163	7.39022	7.828	7.81842	6.89935	6.62007	6.5822	6.74712	LOC291761	PREDICTED: Rattus norvegicus similar to Elongation factor 1-gamma (EF-1-gamma) (eEF-1B gamma) (LOC291761), mRNA [XR_006014]	XR_006014	291761		Rn.196986
A_44_P321053	4.2e-05	4.22723	up	6.58598	6.68473	6.86147	7.79629	7.69608	8.79819	8.89832	8.81656	8.65644	8.31577	8.55621	7.59155	8.45912	8.45194	8.41201	XM_218228	Rattus norvegicus similar to olfactory receptor MOR222-3 (LOC292558), mRNA [XM_218228]	XM_218228
A_42_P841620	0.0013068	4.2269	up	11.259	11.314	11.0053	13.2425	12.3838	12.6495	13.7451	12.9547	13.1173	13.2199	13.3948	13.7434	13.191	13.0848	13.0341	ENSRNOT00000038774	Rattus norvegicus paired Ig-like receptor-B (Pirb) mRNA, complete cds [AF169636]				Rn.207198
A_44_P473223	0.00322788	4.22631	down	6.309	6.85566	6.20511	4.52368	5.64805	4.57599	4.5198	4.74008	3.87169	4.87521	4.93227	5.43009	3.92071	4.28795	3.84373	XM_344209	Rattus norvegicus similar to RIKEN cDNA 1700081O22 (LOC364100), mRNA [XM_344209]	XM_344209
A_44_P342255	0.00165094	4.22455	up	5.5437	4.62987	4.87614	5.47672	5.49824	6.65032	7.13998	7.02283	7.12329	5.98231	6.44897	5.21917	6.36058	6.23564	6.3471	A_44_P342255
A_44_P356215	0.000972	4.22276	up	5.24451	5.41817	4.99638	4.42216	4.94643	3.10176	7.28349	7.6616	6.94854	5.16179	5.37287	3.90363	4.14879	4.03789	4.30399	Kb18	Rattus norvegicus type II keratin Kb18 (Kb18), mRNA [NM_001008828]	NM_001008828	300247	GO:0005198|GO:0005882|GO:0045095	Rn.40975
A_44_P340345	4.57e-05	4.22205	up	10.002	9.87224	9.89385	10.882	11.01	11.2204	11.9305	11.8697	12.2018	12.4433	12.3084	11.5397	11.3107	11.4959	11.3541	ENSRNOT00000047597	60S ribosomal protein L10. [Source:Uniprot/SWISSPROT;Acc:Q6PDV7] [ENSRNOT00000047597]			GO:0006412|GO:0007283|GO:0003735|GO:0005622|GO:0005634|GO:0005840	Rn.159753
A_44_P469584	4.73e-05	4.21931	up	12.631	12.5077	12.4332	13.7115	13.1477	13.2053	14.7773	14.5711	14.4545	14.0092	14.3142	14.5777	13.9911	14.1558	14.0365	Cd14	Rattus norvegicus CD14 antigen (Cd14), mRNA [NM_021744]	NM_021744	60350	GO:0006954|GO:0006955|GO:0005515|GO:0005615|GO:0046696	Rn.42942
A_44_P839270	0.0230051	4.21772	up	2.23365	3.73808	4.10213	5.73447	4.84195	3.97475	5.49624	5.54766	5.25934	4.89841	5.62327	4.03998	4.35895	4.83597	4.61882	TC642545
A_44_P905945	0.00101191	4.21635	down	6.43976	6.32358	5.88392	5.2488	5.38264	5.08485	3.93597	4.00005	4.48325	4.39345	4.05462	4.5485	4.60851	4.72254	4.40831	BE109914	UI-R-CA0-axi-h-01-0-UI.s1 UI-R-CA0 Rattus norvegicus cDNA clone UI-R-CA0-axi-h-01-0-UI 3', mRNA sequence [BE109914]	BE109914			Rn.53377
A_44_P189393	0.00753736	4.21528	up	4.9692	3.95066	5.25872	5.77576	6.03855	6.35709	6.9609	6.88899	6.55557	6.13105	6.20822	5.43834	6.13756	5.96368	6.1467	Olr1230_predicted	Rattus norvegicus olfactory receptor 1230 (predicted) (Olr1230_predicted), mRNA [NM_001000595]	NM_001000595	367060	GO:0007186|GO:0050911|GO:0004984|GO:0016021	Rn.143539
A_44_P478172	5.1e-05	4.21147	down	5.09755	5.16247	4.85681	2.03546	1.97761	2.47677	2.9672	2.85352	3.07314	3.565	3.20954	2.87418	1.98055	2.05303	1.98188	RGD1566337_predicted	PREDICTED: Rattus norvegicus similar to TDPOZ2 (predicted) (RGD1566337_predicted), mRNA [XM_227344]		310589	GO:0005515
A_43_P21192	0.00301212	4.20989	up	4.87011	5.274	5.97066	6.00465	6.44953	5.37066	7.49499	7.39896	7.44215	6.69301	6.58571	5.72744	7.27102	6.41593	6.43709	CB544429	AMGNNUC:NRHY5-00267-C4-A W Rat hypothalamus (10471) Rattus norvegicus cDNA clone nrhy5-00267-c4 5', mRNA sequence [CB544429]	CB544429			Rn.214498
A_44_P421452	3.25e-06	4.20845	up	1.90033	1.90838	1.90644	2.00011	1.93292	2.83573	4.07294	3.98381	3.87826	2.28274	3.14344	1.9169	3.19014	1.90494	2.93508	Olr112_predicted	Rattus norvegicus olfactory receptor 112 (predicted) (Olr112_predicted), mRNA [NM_001000150]	NM_001000150	293250	GO:0007186|GO:0050911|GO:0004984|GO:0016021	Rn.141879
A_44_P513827	0.00599211	4.20526	down	5.40308	5.96416	6.68695	7.00921	7.30539	6.73828	4.02816	4.09246	3.71697	5.61793	5.38678	5.95563	5.78086	5.90945	5.55795	ENSRNOT00000052008	PREDICTED: Rattus norvegicus similar to heparan sulfate (glucosamine) 3-O-sulfotransferase 6 (LOC684979), mRNA [XM_001059400]			GO:0008467	Rn.198861
A_44_P462344	0.0064412	4.20411	down	4.60643	5.70632	5.37314	4.73632	4.89976	4.49726	2.79612	3.09749	3.57689	4.05953	3.85804	4.12024	4.35197	4.52125	4.39911	AA900889	UI-R-E0-dc-a-03-0-UI.s1 UI-R-E0 Rattus norvegicus cDNA clone UI-R-E0-dc-a-03-0-UI 3', mRNA sequence [AA900889]	AA900889			Rn.203356
A_44_P1039249	0.00106483	4.20409	up	8.70314	9.16703	8.76049	10.9015	10.6048	10.7126	11.2892	10.6094	10.9474	11.6622	11.6312	11.8287	11.2137	11.1987	11.0458	Dok3_predicted	PREDICTED: Rattus norvegicus docking protein 3 (predicted) (Dok3_predicted), mRNA [XM_225170]		306760	GO:0007265|GO:0005158|GO:0005515|GO:0005737	Rn.19911
A_44_P194012	6.49e-05	4.19988	up	3.12678	3.36899	3.30506	4.41836	5.55913	5.25015	5.21586	5.27169	5.52433	5.54123	4.97077	5.29289	4.51693	4.79973	4.18367	Olr436_predicted	Rattus norvegicus olfactory receptor 436 (predicted) (Olr436_predicted), mRNA [NM_001000688]	NM_001000688	404893	GO:0007186|GO:0050911|GO:0004984|GO:0016021	Rn.142992
A_44_P595076	0.000861	4.19461	up	5.73531	6.14238	5.37003	6.72339	6.85509	6.35633	7.93823	7.76239	7.75271	7.44749	7.55755	6.86961	6.74764	6.60849	6.74815	TC619758
A_42_P638128	1.69e-05	4.19148	up	12.5765	12.67	12.559	12.7014	12.8672	12.9377	14.5644	14.6225	14.8208	14.1093	13.8333	13.4041	13.3484	13.591	13.432	Actg2	Rattus norvegicus actin, gamma 2 (Actg2), mRNA [NM_012893]	NM_012893	25365	GO:0007517|GO:0000166|GO:0003774|GO:0005198|GO:0005515|GO:0005524|GO:0008307|GO:0005856|GO:0005884|GO:0015629	Rn.958
A_44_P213687	1.76e-05	4.18946	up	2.66219	2.95782	2.80756	4.52661	4.28902	2.91764	4.87452	4.86269	4.89066	5.16951	5.1576	3.50339	2.70568	2.33916	2.19845	BF399537	BF399537 UI-R-CA1-bjb-l-08-0-UI.s1 UI-R-CA1 Rattus norvegicus cDNA clone UI-R-CA1-bjb-l-08-0-UI 3', mRNA sequence [BF399537]	BF399537			Rn.59403
A_43_P22034	0.0338513	4.18871	up	3.7366	2.46939	4.67342	3.17858	3.73947	3.71852	5.54766	5.57759	5.95367	5.01964	4.36628	3.55154	3.53957	2.0803	3.52071	RGD1560158_predicted	PREDICTED: Rattus norvegicus RGD1560158 (predicted) (RGD1560158_predicted), mRNA [XM_342191]		361894		Rn.103613
A_44_P852433	0.000138	4.18199	up	4.87555	5.05972	5.36683	6.32383	6.29528	6.17999	7.18458	7.17392	7.13617	7.44068	7.58505	6.98645	6.80046	6.94907	7.19008	A_44_P852433
A_44_P222829	0.0113506	4.18032	up	3.35917	2.10026	3.56147	3.61656	3.80851	3.9741	5.18435	5.12363	4.90376	4.95798	4.72286	4.13791	4.32327	4.22357	4.44753	XM_235811	Rattus norvegicus similar to Heterogeneous nuclear ribonucleoprotein A1 (Helix-destabilizing protein) (Single-strand binding protein) (hnRNP core protein A1) (HDP-1) (Topoisomerase-inhibitor suppressed) (LOC315412), mRNA [XM_235811]	XM_235811
A_44_P240756	0.000124	4.17759	up	4.68775	4.3324	4.36724	5.87547	5.01045	4.75671	6.67472	6.51213	6.38855	6.16153	5.88746	5.06094	5.60144	5.87104	5.68813	Olr604_predicted	Rattus norvegicus olfactory receptor 604 (predicted) (Olr604_predicted), mRNA [NM_001000656]	NM_001000656	404855	GO:0007186|GO:0007608|GO:0050911|GO:0001584|GO:0004984|GO:0005549|GO:0016021	Rn.142877
A_44_P237238	3.85e-05	4.17685	up	3.98061	3.74232	3.76355	4.68271	4.91986	5.37172	5.83212	5.80859	6.03302	5.54042	5.35195	4.76066	5.75949	5.6041	5.66107	BF406235	BF406235 UI-R-CA1-bjf-i-12-0-UI.s1 UI-R-CA1 Rattus norvegicus cDNA clone UI-R-CA1-bjf-i-12-0-UI 3', mRNA sequence [BF406235]	BF406235			Rn.211158
A_44_P439493	1.22e-07	4.17555	up	2.0465	2.07528	2.07107	3.52703	3.37375	4.1585	4.13682	4.08228	4.15964	4.00822	4.42488	3.80928	4.17085	4.07877	3.88582	AA851843	AA851843 EST194611 Normalized rat spleen, Bento Soares Rattus sp. cDNA clone RSPAN43 3' end, mRNA sequence [AA851843]	AA851843			Rn.6828
A_44_P132967	1.07e-05	4.17544	up	4.39704	4.22276	4.33143	5.29637	5.1217	3.69386	6.4699	6.38967	6.27744	5.86191	5.97066	3.9496	4.0147	2.60207	4.12599	AABR03026346	Rattus norvegicus chromosome 3, 25 clones, strain BN/SsNHsdMCW RNOR03275187, whole genome shotgun sequence [AABR03026346]	AABR03026346
A_43_P11955	0.000208	4.17502	down	5.59569	5.78037	5.83065	6.42696	6.44319	6.11413	3.55714	3.506	3.95822	3.18477	3.27062	3.62021	3.8703	4.15024	3.97291	Syn2	Rattus norvegicus synapsin II (Syn2), transcript variant 2, mRNA [NM_019159]	NM_019159	29179	GO:0007268|GO:0007269|GO:0046928|GO:0003824|GO:0005515|GO:0005524|GO:0008092|GO:0046983|GO:0008021|GO:0030672|GO:0045202	Rn.506
A_44_P458968	1.44e-06	4.17253	up	2.01698	2.03557	2.03728	3.13319	2.85398	2.84863	4.15604	4.11257	4.004	3.92036	3.46458	1.97409	3.5508	2.63143	3.08821	Olr1443_predicted	Rattus norvegicus olfactory receptor 1443 (predicted) (Olr1443_predicted), mRNA [NM_001000018]	NM_001000018	287331	GO:0007186|GO:0050911|GO:0004984|GO:0016021	Rn.142132
A_44_P105763	0.000115	4.17227	up	2.44051	2.77986	2.53588	4.18928	3.86605	4.99148	4.46183	4.7148	4.76211	4.40872	4.5434	3.48286	3.76027	4.05597	3.41835	AI113065	UI-R-E1-fj-c-01-0-UI.s1 UI-R-E1 Rattus norvegicus cDNA clone UI-R-E1-fj-c-01-0-UI 3', mRNA sequence [AI113065]	AI113065			Rn.154058
A_43_P17457	0.000655	4.17154	up	8.93503	8.29525	8.88003	8.98309	8.62196	8.68498	10.6394	10.8035	10.8491	10.2945	10.5783	10.7779	9.68794	9.22674	9.36966	Cd163_predicted	PREDICTED: Rattus norvegicus CD163 antigen (predicted) (Cd163_predicted), mRNA [XM_232342]		312701	GO:0005044|GO:0005515|GO:0005615|GO:0016020|GO:0016021|GO:0019031	Rn.203204
A_43_P20703	0.000901	4.1712	down	5.5099	6.04982	5.45931	4.19193	4.62337	3.971	3.46024	3.88398	3.49342	2.8518	3.32365	3.76806	3.59272	4.10363	3.88675	Gdap1_predicted	PREDICTED: Rattus norvegicus ganglioside-induced differentiation-associated-protein 1 (predicted) (Gdap1_predicted), mRNA [XM_232577]		312890	GO:0030154|GO:0005737|GO:0016021	Rn.214134
A_44_P959588	0.00106622	4.16834	up	3.26346	2.8231	3.14818	2.98388	4.07226	2.85727	5.15726	5.48157	4.77433	4.63309	4.80874	2.69112	2.26893	2.31695	2.18418	BC099085	Rattus norvegicus cDNA clone IMAGE:7453114. [BC099085]	BC099085			Rn.160115
A_44_P898256	0.0186901	4.1678	up	3.20987	3.65342	4.9949	5.6094	4.85044	4.17004	5.93381	6.02025	6.08199	5.90892	5.37066	4.99733	5.14728	5.13205	5.25872	ENSRNOT00000021311
A_43_P16193	1.1e-05	4.16627	up	6.41098	6.48772	6.5455	6.95398	7.13617	6.03582	8.56156	8.64084	8.41807	7.94648	8.02379	6.41941	5.82688	5.50246	5.71404	Kcna6	Potassium voltage-gated channel subfamily A member 6 (Voltage-gated potassium channel subunit Kv1.6) (RCK2) (Kv2). [Source:Uniprot/SWISSPROT;Acc:P17659] [ENSRNOT00000026737]		64358	GO:0006811|GO:0006812|GO:0006813|GO:0005244|GO:0005249|GO:0005261|GO:0005515|GO:0030955|GO:0005624|GO:0008076|GO:0016020|GO:0016021	Rn.162791
A_43_P12955	0.000342	4.1652	up	13.7833	14.137	14.1048	15.8547	15.5607	15.927	16.3386	15.8616	16.0001	16.5202	16.554	16.7726	16.2133	16.1207	15.9112	Fcgr3	Rat class III Fc-gamma receptor mRNA, complete cds. [M64368]	M64368	116591	GO:0001788|GO:0001798|GO:0001805|GO:0001812|GO:0001820|GO:0006910|GO:0006911|GO:0006955|GO:0007166|GO:0030593|GO:0042535|GO:0042590|GO:0045576|GO:0050766|GO:0050776|GO:0004872|GO:0019770|GO:0019864|GO:0005615|GO:0005886|GO:0016020|GO:0016021	Rn.6050
A_44_P480344	2.01e-07	4.16401	up	4.91496	4.89753	4.93732	4.80589	4.65681	4.12996	6.9483	7.02529	6.95014	5.23086	5.6008	5.05557	4.66272	4.87897	5.0356	A_44_P480344
A_43_P12956	0.000382	4.15376	down	5.46855	5.08043	5.45573	3.24935	3.92852	3.30029	3.43481	3.39646	3.01019	3.005	3.11015	3.63727	3.41315	3.2384	3.57276	Tff2	Rattus norvegicus trefoil factor 2 (spasmolytic protein 1) (Tff2), mRNA [NM_053844]	NM_053844	116592	GO:0006952|GO:0007586|GO:0005198|GO:0008083|GO:0005615	Rn.34367
A_44_P312202	0.000148	4.15051	up	4.35532	4.17779	3.96973	5.5665	5.3754	4.55825	6.34758	6.27795	6.03718	5.9462	5.92886	5.57704	5.96031	5.95517	6.56013	AA866228	AA866228 UI-R-A0-bg-f-01-0-UI.s1 UI-R-A0 Rattus norvegicus cDNA clone UI-R-A0-bg-f-01-0-UI 3' similar to gb [AA866228]	AA866228			Rn.3005
A_44_P408557	4.05e-05	4.15051	up	8.68282	8.94817	8.84918	8.98616	9.22944	8.42695	10.9031	10.9901	10.7469	9.50073	9.54931	8.26574	7.88745	7.78789	8.14458	AA955985	UI-R-E1-fb-f-02-0-UI.s1 UI-R-E1 Rattus norvegicus cDNA clone UI-R-E1-fb-f-02-0-UI 3', mRNA sequence [AA955985]	AA955985			Rn.23931
A_44_P262239	0.00173127	4.14923	up	3.19541	2.45019	2.37718	3.57576	3.64843	3.47421	4.8783	4.57795	4.72507	4.83101	4.38168	4.43579	3.80748	4.12752	4.1152	ENSRNOT00000042531	LRRGT00025. [Source:Uniprot/SPTREMBL;Acc:Q6TXH4] [ENSRNOT00000042531]			GO:0006605|GO:0015450|GO:0016020	Rn.216140
A_44_P232365	0.000896	4.14893	up	4.97687	4.40691	4.31471	5.3754	5.61853	4.80387	6.6206	6.79794	6.43818	5.8883	6.18062	5.32054	5.5099	5.25528	5.75949	AI105049	AI105049 EST214338 Normalized rat heart, Bento Soares Rattus sp. cDNA clone RHECN01 3' end, mRNA sequence [AI105049]	AI105049			Rn.23565
A_44_P135106	0.000245	4.14553	up	2.1518	1.98788	2.10242	3.2373	3.48868	2.37718	4.29352	4.28795	3.8153	3.53645	3.79333	3.50654	3.58562	3.36404	3.62817	Olr1517_predicted	Rattus norvegicus olfactory receptor 1517 (predicted) (Olr1517_predicted), mRNA [NM_001001351]	NM_001001351	287516	GO:0007186|GO:0050911|GO:0004984|GO:0016021	Rn.142073
A_44_P469053	2.17e-05	4.14404	up	2.13364	2.15645	2.15192	3.05458	2.89175	2.60434	4.30815	4.02116	4.26581	3.58671	3.64044	3.83066	2.52715	2.06026	2.75283	A_44_P469053
A_44_P639634	7.17e-05	4.14383	up	5.79549	6.2077	6.01083	7.24505	7.17818	8.07352	8.07693	8.08063	8.00935	7.48711	7.78763	6.98166	7.68682	7.72255	7.6611	TC602127	BC019326 REC8L1 protein {Homo sapiens} (exp=-1; wgp=0; cg=0), partial (45%) [TC602127]
A_44_P455252	0.0134293	4.14318	down	6.82284	5.54394	5.38291	5.34158	5.65836	5.17918	3.95313	4.10282	3.54153	3.96635	3.60138	4.17297	5.04393	5.41362	4.98091	AI410717	AI410717 EST239010 Normalized rat heart, Bento Soares Rattus sp. cDNA clone RHECU49 3' end, mRNA sequence [AI410717]	AI410717			Rn.167161
A_44_P470824	8.85e-05	4.14026	up	6.5485	6.59979	6.21004	8.15302	7.96103	7.92833	8.52737	8.42908	8.55104	9.14898	9.31317	9.24078	8.76076	8.74084	8.7493	Trip13	Rattus norvegicus thyroid hormone receptor interactor 13 (Trip13), mRNA [NM_001011930]	NM_001011930	292206	GO:0006366|GO:0000166|GO:0003712|GO:0005515|GO:0005524|GO:0017111|GO:0042802|GO:0005634	Rn.11751
A_44_P494089	0.000551	4.13821	up	2.31257	2.48647	2.43135	3.20599	3.53682	3.50155	4.73188	4.56978	4.07576	3.8616	5.02267	3.34227	2.7898	2.43619	2.11683	Atp1b4	Rattus norvegicus Ac2-628 mRNA, complete cds. [AY321352]	AY321352	84396	GO:0006811|GO:0006813|GO:0006814|GO:0015992|GO:0005391|GO:0015078|GO:0005634|GO:0005887|GO:0016020|GO:0016021	Rn.160581
A_44_P607434	0.00137674	4.1378	down	4.60956	4.39981	4.49228	4.38321	3.98196	3.75989	1.95219	2.75333	2.64954	3.64488	3.87635	3.96744	4.13321	4.70858	4.39553	TC603680
A_44_P442359	0.0001	4.13739	up	6.08408	6.30232	5.96368	7.40928	7.39581	7.6942	8.03636	8.12893	8.33096	7.40244	7.60142	7.52426	7.50038	7.71364	7.42858	AA926356	AA926356 UI-R-A1-eu-g-02-0-UI.s1 UI-R-A1 Rattus norvegicus cDNA clone UI-R-A1-eu-g-02-0-UI 3' similar to gi [AA926356]	AA926356			Rn.68940
A_44_P440804	0.00439401	4.13472	up	6.33804	5.15971	5.47111	6.09069	6.0878	5.58876	7.73896	7.67271	7.70057	7.03054	6.81378	6.64077	5.88718	6.24571	6.39515	XM_224416	Rattus norvegicus similar to Pyruvate kinase, M2 isozyme (LOC290412), mRNA [XM_224416]	XM_224416
A_44_P183290	2.6e-05	4.13469	up	7.49577	7.63033	7.74437	8.2335	8.55227	9.23596	9.62904	9.79018	9.59459	7.91362	8.9393	8.47241	8.81779	8.7365	8.75656	AA900739	UI-R-E0-di-b-08-0-UI.s1 UI-R-E0 Rattus norvegicus cDNA clone UI-R-E0-di-b-08-0-UI 3', mRNA sequence [AA900739]	AA900739			Rn.25133
A_44_P922545	0.00547047	4.13383	up	3.40877	4.63374	4.37644	5.62046	5.67463	6.22789	6.15858	6.26525	6.13756	5.98488	5.93684	5.71993	6.1556	5.91659	5.94755	A_44_P922545
A_44_P144316	0.000456	4.13236	up	3.87789	3.81851	4.35458	4.72536	4.61258	5.5497	6.16549	5.87606	6.15034	5.26437	5.30102	4.63716	5.41842	5.00351	5.36683	Olr1470	Rattus norvegicus olfactory receptor 1470 (Olr1470), mRNA [NM_001000723]	NM_001000723	404975	GO:0007165|GO:0007186|GO:0007608|GO:0050896|GO:0050911|GO:0004872|GO:0004984|GO:0016020|GO:0016021	Rn.129823
A_44_P480353	0.000853	4.13207	up	6.09791	6.24982	6.77909	6.21443	6.71095	6.70571	8.25191	8.42785	8.58765	7.9688	7.61768	6.89146	6.38375	6.67007	6.44263	XM_341846	Rattus norvegicus similar to Protein translation factor SUI1 homolog (LOC361563), mRNA [XM_341846]	XM_341846
A_44_P245550	5.56e-05	4.1316	up	2.15565	2.06244	2.1299	3.44924	3.89814	3.56889	4.05565	4.38275	4.04969	4.82539	4.13864	2.9201	3.32444	3.54964	3.754	ENSRNOT00000002668	SMR1-alpha3 (Fragment). [Source:Uniprot/SPTREMBL;Acc:P70634] [ENSRNOT00000002668]
A_44_P267628	0.0398774	4.13147	down	4.99148	2.8649	4.81768	2.38373	2.39862	2.09021	2.19799	2.15712	2.17898	2.20282	2.35924	2.16264	2.10429	2.12393	2.09615	LOC690226	PREDICTED: Rattus norvegicus similar to dehydrogenase/reductase (SDR family) member 7 (predicted) (LOC690226), mRNA [XM_001073741]	XM_001073741	690226	GO:0008152|GO:0016491	Rn.160127
A_44_P923543	0.00176599	4.12569	up	5.67545	4.99862	4.79117	5.75185	5.84621	6.84456	7.33003	7.17418	7.09494	6.48671	6.57259	4.85044	3.88104	3.8059	3.9407	TC604223	Q3WY39_9ACTN (Q3WY39) Lipopolysaccharide biosynthesis, partial (7%) [TC604223]
A_44_P374958	9.03e-05	4.12086	up	6.79702	6.97513	6.77855	8.98644	8.9098	8.88327	8.76076	8.80355	9.11523	10.5459	10.8861	10.6075	10.1846	10.2889	10.2915	Pcsk1	Rattus norvegicus proprotein convertase subtilisin/kexin type 1 (Pcsk1), mRNA [NM_017091]	NM_017091	25204	GO:0006508|GO:0007267|GO:0008152|GO:0016486|GO:0004252|GO:0004285|GO:0004289|GO:0005509|GO:0008233|GO:0016787|GO:0051087|GO:0005615|GO:0030141	Rn.11384
A_44_P485301	0.00294265	4.11688	up	6.74764	5.79179	6.23614	6.91695	6.72241	6.35733	8.01362	8.35105	8.53555	7.51722	7.33379	6.82611	6.70378	7.24879	7.03179	Mall	Rattus norvegicus mal, T-cell differentiation protein-like (Mall), mRNA [NM_001014182]	NM_001014182	362211	GO:0016020	Rn.48232
A_42_P588738	0.0017141	4.11688	up	11.1574	11.3109	11.0602	12.7111	12.2014	12.7133	13.6231	12.7241	13.306	13.5596	13.6188	13.9122	13.2713	13.3826	13.0515	Igsf6	Rattus norvegicus immunoglobulin superfamily, member 6 (Igsf6), mRNA [NM_133542]	NM_133542	171064	GO:0006955|GO:0015026|GO:0016021	Rn.204094
A_44_P557273	0.0205695	4.1145	up	3.56327	2.08925	3.85702	4.07132	4.50187	5.39281	5.30854	5.13223	5.19092	5.06817	5.24733	4.54197	5.02786	5.08367	5.05253	Olr1316_predicted	Rattus norvegicus olfactory receptor 1316 (predicted) (Olr1316_predicted), mRNA [NM_001000793]	NM_001000793	405077	GO:0007186|GO:0050911|GO:0004984|GO:0016021	Rn.143481
A_44_P489380	6.3e-05	4.11429	up	3.80683	3.82202	4.14461	4.49131	4.90621	5.71993	6.02085	5.89048	5.98406	5.11772	5.39215	4.5105	5.39153	5.24451	5.5545	Olr69_predicted	Rattus norvegicus olfactory receptor 69 (predicted) (Olr69_predicted), mRNA [NM_001001280]	NM_001001280	365326	GO:0007186|GO:0050911|GO:0004984|GO:0016021	Rn.141914
A_44_P377603	0.0137365	4.11206	up	3.35109	1.94513	1.92567	3.10613	3.89993	3.93708	4.49258	4.22646	4.62242	2.96362	3.3408	3.08751	3.15013	3.43715	2.72439	XM_344767	Rattus norvegicus similar to polycystic kidney disease 1-like 3 (LOC365001), mRNA [XM_344767]	XM_344767
A_44_P415021	0.000197	4.10975	up	4.94396	4.59441	5.07681	5.00512	4.97014	5.06691	6.82777	6.87725	7.02731	5.98295	5.97645	5.4865	5.21586	5.50645	5.54017	LOC302759	PREDICTED: Rattus norvegicus similar to muscle protein684 (LOC302759), mRNA [XR_006063]	XR_006063	302759		Rn.196880
A_44_P213304	0.00233799	4.10935	up	2.18951	2.06606	3.005	3.76355	3.70464	3.50339	4.46152	4.5137	4.40209	4.58268	4.37256	3.42973	3.95398	4.26581	3.89741	A_44_P213304
A_44_P686363	0.0016598	4.10932	up	4.70783	3.80622	4.46091	5.52433	5.54017	5.43682	6.40488	6.30868	6.37811	5.79154	6.01603	5.25015	6.01052	5.72459	5.88917	TC610170
A_43_P16272	3.41e-05	4.10846	up	5.74255	5.74255	5.67148	6.5384	6.56645	7.3961	7.94942	7.68657	7.63638	7.20404	7.25529	5.59652	5.60585	7.37416	6.7035	Cftr	RATCFTR Rattus norvegicus cystic fibrosis transmembrane conductance regulator (CFTR) gene, partial cds [M89906]	M89906	24255	GO:0006811|GO:0007585|GO:0007589|GO:0030321|GO:0030324|GO:0042311|GO:0042493|GO:0043434|GO:0000166|GO:0003674|GO:0005224|GO:0005254|GO:0005260|GO:0005515|GO:0005524|GO:0016887|GO:0030165|GO:0042626|GO:0016020|GO:0016021|GO:0016323|GO:0016324|GO:0030659	Rn.124539
A_44_P370472	0.00126801	4.10363	up	4.35093	3.81999	3.6061	3.9102	4.49909	5.60643	5.92772	6.18529	5.77471	3.43596	5.25528	4.44399	5.35316	4.89841	5.09494	A_44_P370472
A_44_P415317	0.00576658	4.10314	up	5.4193	4.83533	4.72478	4.67074	4.80494	5.22098	6.48151	7.04893	7.55916	4.93965	5.07386	3.10682	3.88849	3.81814	4.02652	AA926191	AA926191 UI-R-A1-ev-g-12-0-UI.s1 UI-R-A1 Rattus norvegicus cDNA clone UI-R-A1-ev-g-12-0-UI 3' similar to gi [AA926191]	AA926191
A_44_P132783	0.00299449	4.10114	up	4.35303	4.9167	5.4028	5.62639	6.75411	6.78695	7.10456	6.85689	6.81915	5.59049	6.34601	5.34038	6.00635	5.91019	6.59133	Olr1385_predicted	Rattus norvegicus olfactory receptor 1385 (predicted) (Olr1385_predicted), mRNA [NM_214833]	NM_214833	287236	GO:0007186|GO:0050911|GO:0004984|GO:0016021	Rn.142180
A_44_P114851	0.000103	4.09855	up	9.7336	10.0124	10.1496	10.831	10.9505	10.7408	12.015	11.9095	12.0765	11.7491	11.9509	11.9639	11.4733	11.4151	11.4497	Tmem8_predicted	PREDICTED: Rattus norvegicus transmembrane protein 8 (five membrane-spanning domains) (predicted) (Tmem8_predicted), mRNA [XM_220264]		303004	GO:0005615|GO:0005887|GO:0016021	Rn.21890
A_43_P15216	0.00177062	4.09769	up	3.70298	4.24625	4.59013	4.94097	5.14085	4.47002	6.02772	6.30429	6.3118	5.6399	5.55373	5.14481	4.96032	5.50931	5.20536	Dolpp1_predicted	PREDICTED: Rattus norvegicus dolichyl pyrophosphate phosphatase 1 (predicted) (Dolpp1_predicted), mRNA [XM_231129]	XM_231129	296624	GO:0016021	Rn.93101
A_44_P163731	5.33e-07	4.09684	up	1.93997	1.93575	1.93478	2.98473	3.61484	3.64876	3.98196	3.90592	4.02616	4.31428	3.89629	3.67007	3.52874	3.86382	3.73343	RGD1564773_predicted	PREDICTED: Rattus norvegicus similar to GalNAc transferase 10 isoform a (predicted) (RGD1564773_predicted), mRNA [XM_341429]		361142		Rn.214629
A_43_P13540	0.000122	4.09662	up	4.33351	4.5133	4.64595	4.90341	5.10808	4.08228	6.60187	6.66646	6.32773	5.33077	5.45345	4.56782	4.82418	4.25718	4.43514	CB546013	AMGNNUC:NRDG1-00085-A10-A nrdg1 (10855) Rattus norvegicus cDNA clone nrdg1-00085-a10 5', mRNA sequence [CB546013]	CB546013			Rn.214532
A_44_P142697	0.00189929	4.09544	down	5.2637	5.2622	5.58712	5.54493	5.73903	4.97687	3.49373	3.68432	2.83291	3.78191	4.73362	4.59907	4.27073	4.22544	4.29818	TC622901
A_44_P142523	0.000624	4.0943	down	6.39463	6.14208	6.59898	5.62889	6.30286	5.73046	4.61849	4.35815	4.05819	5.7505	5.13034	5.44971	6.17385	6.003	5.91447	RGD1560576_predicted	PREDICTED: Rattus norvegicus similar to PC-LKC gene product (predicted) (RGD1560576_predicted), mRNA [XM_214434]		291002	GO:0007155|GO:0007156|GO:0030308|GO:0005509|GO:0005515|GO:0016020|GO:0016021	Rn.66752
A_44_P864402	0.0308672	4.09354	down	6.23728	5.33132	4.57664	4.01034	3.66792	3.70823	3.99781	2.63094	3.41644	4.11328	4.12671	3.89446	4.22313	3.80498	3.94644	AI070167	AI070167 UI-R-C1-lp-c-10-0-UI.s1 UI-R-C1 Rattus norvegicus cDNA clone UI-R-C1-lp-c-10-0-UI 3', mRNA sequence [AI070167]	AI070167			Rn.19678
A_44_P843363	0.00113414	4.08945	down	6.12381	6.53071	6.31835	3.96702	4.88467	6.76548	3.96602	4.21654	4.69459	4.63579	4.23144	4.64167	4.83362	4.14642	4.83136	CB322781	UI-R-DY0-crc-d-08-0-UI.s1 UI-R-DY0 Rattus norvegicus cDNA clone UI-R-DY0-crc-d-08-0-UI 3', mRNA sequence [CB322781]	CB322781			Rn.8720
A_44_P552645	0.000113	4.0889	up	2.55402	2.96498	2.8465	3.43379	3.29678	2.29405	4.91254	4.71547	4.83263	3.37337	5.09822	2.2675	2.2766	2.79344	2.20379	Olr951_predicted	Rattus norvegicus olfactory receptor 951 (predicted) (Olr951_predicted), mRNA [NM_001000073]	NM_001000073	288879	GO:0007186|GO:0050911|GO:0004984|GO:0016021	Rn.143379
A_42_P577136	0.0123364	4.08843	up	5.48012	5.79716	4.31428	5.56877	5.58743	6.07881	7.28775	6.98108	7.41736	6.29806	6.32615	6.12613	6.56789	6.164	6.26617	Fcer2a	Rattus norvegicus Fc receptor, IgE, low affinity II, alpha polypeptide (Fcer2a), transcript variant 1, mRNA [NM_001033924]	NM_001033924	171075	GO:0016068|GO:0004872|GO:0005529|GO:0019863|GO:0009897|GO:0016021	Rn.10326
A_44_P902511	0.00688555	4.0884	up	3.70868	2.55494	3.71222	4.2626	4.5753	5.18961	5.52005	5.36023	5.19017	4.89216	4.84916	3.69124	4.90946	4.75831	5.00022	CA339611	NISC_ly04h05.y1 NCI_CGAP_Pr32 Rattus norvegicus cDNA clone IMAGE:5622393 5', mRNA sequence [CA339611]	CA339611			Rn.161185
A_44_P233867	0.000195	4.08623	up	7.89536	7.59483	7.53864	12.0206	11.2321	11.7229	9.62103	9.57804	9.92206	11.0809	11.1856	11.657	11.8671	12.1631	12.2843	Spon1	Rattus norvegicus spondin 1 (Spon1), mRNA [NM_172067]	NM_172067	64456	GO:0007155|GO:0007275|GO:0005515|GO:0005578|GO:0005615	Rn.7546
A_44_P944071	9.7e-06	4.08407	up	2.09577	2.15346	2.13889	2.81149	2.87661	2.16212	4.05502	4.29352	4.12961	3.30848	2.909	3.47212	2.84394	2.98997	3.28469	ENSRNOT00000060575	similar to clusterin associated protein 1 (LOC363771), mRNA [Source:RefSeq_dna;Acc:XR_008062] [ENSRNOT00000060575]
A_44_P468141	0.000261	4.08351	up	8.37043	8.18313	7.83362	9.04223	8.6523	8.80836	10.2693	10.1045	10.1028	9.97739	10.1474	10.3249	9.58398	9.67825	9.79268	Plaur	Rattus norvegicus plasminogen activator, urokinase receptor (Plaur), mRNA [NM_134352]	NM_134352	50692	GO:0006928|GO:0006935|GO:0007166|GO:0007596|GO:0016477|GO:0030162|GO:0043403|GO:0005515|GO:0019899|GO:0030377|GO:0048503|GO:0005615|GO:0005886|GO:0009986|GO:0016020|GO:0016021|GO:0019898|GO:0046658	Rn.82711
A_44_P241971	0.000658	4.08315	up	4.70044	4.15377	4.21365	5.18412	4.8774	5.94671	6.56595	6.15472	6.43625	5.42321	5.97815	4.90651	5.67148	5.49652	5.68515	BF562144	BF562144 UI-R-E1-fs-h-11-0-UI.r1 UI-R-E1 Rattus norvegicus cDNA clone UI-R-E1-fs-h-11-0-UI 5', mRNA sequence [BF562144]	BF562144
A_44_P608910	0.000107	4.08284	up	2.33779	2.55804	2.4416	3.08821	3.68177	3.13353	4.33351	4.38583	4.70681	4.41246	4.42804	4.12341	3.86126	3.89219	3.31703	TC600389	Q34842_KATTU (Q34842) ATPase subunit 6, partial (7%) [TC600389]
A_44_P340587	0.00268095	4.07839	up	11.2257	11.4987	11.885	13.6882	13.7287	13.8631	14.0092	13.1925	13.4918	14.2956	14.4619	14.6359	14.5082	14.6692	14.4371	CB548303	CB548303 AMGNNUC:SRCS1-00113-F11-A srcs1 (10883) Rattus norvegicus cDNA clone srcs1-00113-f11 5', mRNA sequence [CB548303]	CB548303			Rn.4301
A_44_P361276	0.00154726	4.07821	down	5.54853	5.36306	4.82313	3.60648	3.66537	2.99545	3.49555	3.17283	2.98254	3.89854	3.71957	4.35268	2.93672	3.03661	3.398	LOC680899	PREDICTED: Rattus norvegicus hypothetical protein LOC680899 (LOC680899), mRNA [XM_001059384]	XM_001059384	680899		Rn.139795
A_44_P590876	0.000503	4.07549	up	6.92023	7.03814	7.28966	8.63778	8.30799	8.17391	9.33073	8.789	9.20922	9.08148	9.12437	9.2194	8.65172	8.71927	8.68817	RGD1562105_predicted	PREDICTED: Rattus norvegicus similar to Rho-GTPase-activating protein 25 (predicted) (RGD1562105_predicted), mRNA [XM_575596]		500246	GO:0007165|GO:0005622	Rn.22776
A_44_P394150	5.68e-05	4.07432	up	10.4462	10.0576	10.2193	10.3158	10.2564	10.1135	12.2806	12.2685	12.2537	11.1112	11.3006	10.9154	10.2827	10.486	10.5873	LOC300491	PREDICTED: Rattus norvegicus similar to enolase 1, alpha (LOC300491), mRNA [XR_005672]	XR_005672	300491		Rn.197390
A_44_P153996	0.000152	4.06932	up	5.70551	5.49559	5.3286	5.85416	6.29155	6.92982	7.42272	7.45712	7.72421	6.51559	6.52028	5.46459	5.47299	6.57968	6.0661	ENSRNOT00000017166	Morphine related protein-2 (Fragment). [Source:Uniprot/SPTREMBL;Acc:Q9WUN4] [ENSRNOT00000017166]				Rn.130473
A_44_P498726	0.0013011	4.06918	up	5.38046	5.01456	5.79472	6.39827	6.33723	7.56923	7.52528	7.54242	7.19625	7.30149	7.45147	6.83371	7.3961	7.22342	7.22834	Olr50_predicted	Rattus norvegicus olfactory receptor 50 (predicted) (Olr50_predicted), mRNA [NM_001000131]	NM_001000131	293210	GO:0007186|GO:0050911|GO:0004984|GO:0016021	Rn.141924
A_44_P213336	7.31e-07	4.06811	up	8.30509	8.3248	8.39317	8.89245	9.09923	9.20478	10.3647	10.3193	10.4122	10.0049	9.89208	9.09495	9.11924	9.24208	9.11924	RGD1561395_predicted	PREDICTED: Rattus norvegicus similar to 60S ribosomal protein L9 (predicted) (RGD1561395_predicted), mRNA [XR_007961]	XR_007961	298270		Rn.201268
A_44_P323624	0.0214206	4.06783	up	4.07226	4.14107	4.13146	4.5877	4.42326	6.77057	5.80436	7.21655	5.39666	5.24023	6.91063	5.00195	5.75289	5.10838	6.50141	A_44_P323624
A_44_P339110	0.00415687	4.06595	up	3.02135	4.02678	3.21195	3.30029	3.65057	4.98859	5.69446	5.17044	5.46595	5.23173	5.13314	4.17637	5.12595	4.83101	4.94673	AI059063	AI059063 UI-R-C1-ks-e-10-0-UI.s1 UI-R-C1 Rattus norvegicus cDNA clone UI-R-C1-ks-e-10-0-UI 3', mRNA sequence [AI059063]	AI059063			Rn.15994
A_44_P1038028	0.000641	4.06095	up	12.6096	12.0636	11.928	14.1715	14.05	14.0328	14.2373	14.2455	14.1838	14.12	14.2789	14.2827	14.0423	14.2564	14.362	Tnfrsf12a	Rattus norvegicus tumor necrosis factor receptor superfamily, member 12a (Tnfrsf12a), mRNA [NM_181086]	NM_181086	302965	GO:0001525|GO:0006931|GO:0007155|GO:0008219|GO:0008283|GO:0045773|GO:0004872|GO:0005515|GO:0001726|GO:0005886|GO:0009986|GO:0016021	Rn.105040
A_44_P355663	0.000173	4.05935	up	5.8174	6.21494	5.74565	7.36432	7.15377	7.78875	7.96186	7.99429	7.88558	7.56297	7.70262	7.33247	7.73732	7.77165	7.66398	AI044782	AI044782 UI-R-C1-jt-c-02-0-UI.s1 UI-R-C1 Rattus norvegicus cDNA clone UI-R-C1-jt-c-02-0-UI 3', mRNA sequence [AI044782]	AI044782			Rn.11378
A_44_P111368	3.18e-05	4.05867	up	8.69139	8.73308	8.59505	9.03509	8.8896	8.84182	10.5234	10.7404	10.8187	9.54434	9.54657	9.32922	8.94076	9.20478	9.23486	MGC125015	Rattus norvegicus similar to PAK/PLC-interacting protein 1 (MGC125015), mRNA [NM_001037356]	NM_001037356	361232		Rn.115052
A_44_P210547	7e-05	4.05741	up	4.29924	4.17329	4.2506	6.45003	5.65191	6.24655	6.46818	6.07906	6.23756	6.58763	6.86206	7.02969	6.51949	6.79585	6.47487	Klrb1b	Rattus norvegicus killer cell lectin-like receptor subfamily B member 1B (Klrb1b), mRNA [NM_173292]	NM_173292	25192	GO:0004872|GO:0005529|GO:0045233|GO:0016020|GO:0016021	Rn.202965
A_43_P15455	0.0218242	4.05418	up	3.56295	2.08486	2.03437	3.75444	3.79622	4.20324	4.24431	4.46323	5.03287	4.27582	4.26789	3.73879	4.22676	4.19726	4.271	Npffr1	Rattus norvegicus neuropeptide FF receptor 1 (Npffr1), mRNA [NM_022291]	NM_022291	64107	GO:0007165|GO:0007186|GO:0001584|GO:0004872|GO:0004930|GO:0008188|GO:0016020|GO:0016021	Rn.64483
A_44_P199573	0.000655	4.0529	down	7.78945	8.11076	7.40619	8.17267	8.215	7.68197	5.78159	5.8187	5.64926	7.62065	7.53805	7.59507	7.38872	7.60032	7.29343	AI172159	AI172159 EST218154 Normalized rat muscle, Bento Soares Rattus sp. cDNA clone RMUBV67 3' end, mRNA sequence [AI172159]	AI172159
A_44_P161483	0.000104	4.05231	down	5.89947	5.91068	6.24894	4.72564	5.05557	3.98481	3.92702	4.12779	3.94804	4.01001	3.37442	3.36404	4.17512	4.40582	3.78876	XM_214738	Rattus norvegicus similar to collagen, type XXIV, alpha 1 (LOC292159), mRNA [XM_214738]	XM_214738
A_44_P474176	0.0045195	4.04906	up	3.49449	4.38351	3.48868	5.44519	5.41155	5.90845	5.71119	5.54323	6.16501	6.74363	6.75233	6.70323	5.85019	6.20276	6.10435	BE104266	BE104266 UI-R-BX0-arm-g-06-0-UI.s1 UI-R-BX0 Rattus norvegicus cDNA clone UI-R-BX0-arm-g-06-0-UI 3', mRNA sequence [BE104266]	BE104266			Rn.47918
A_44_P900083	0.000459	4.046	down	6.4115	6.88508	6.73883	7.95852	7.57668	7.63009	4.89681	4.44574	4.64337	6.59637	6.54925	6.94433	7.75922	7.41368	7.39845	RGD1565283_predicted	PREDICTED: Rattus norvegicus similar to novel protein (predicted) (RGD1565283_predicted), mRNA [XM_573499]		498274		Rn.38011
A_44_P760124	8.64e-05	4.04549	up	7.33914	7.44896	7.6687	8.05598	8.30995	8.13904	9.37909	9.47726	9.64939	9.12195	9.05329	8.22275	8.13936	8.54067	8.4083	RGD1562613_predicted	PREDICTED: Rattus norvegicus similar to U2 small nuclear ribonucleoprotein B (predicted) (RGD1562613_predicted), mRNA [XR_008169]	XR_008169	363994		Rn.195951
A_44_P311484	0.00648805	4.04495	down	4.85938	3.53568	4.00918	4.03861	2.17194	2.03401	2.12104	2.12045	2.11439	2.6011	2.75579	3.50155	3.23114	3.64264	2.9219	Cntn3	Rattus norvegicus contactin 3 (Cntn3), mRNA [NM_019329]	NM_019329	54279	GO:0007155|GO:0007399|GO:0016337|GO:0005515|GO:0048503|GO:0005615|GO:0016020|GO:0046658	Rn.10043
A_43_P15523	0.00202781	4.04401	up	6.94683	6.76398	6.2692	7.26476	7.33937	7.95791	8.35214	8.64476	9.03047	7.79706	7.77349	6.47744	6.1525	6.09712	6.0738	Prp15	Rattus norvegicus proline-rich protein 15 (Prp15), mRNA [NM_012632]	NM_012632	24687		Rn.9841
A_44_P838490	0.000114	4.04349	down	6.40993	6.5053	6.33856	2.04871	2.95155	2.47329	4.27582	4.65262	4.27854	4.00559	4.45533	2.74995	2.86766	3.07468	2.8877	Rgr_predicted	PREDICTED: Rattus norvegicus retinal G protein coupled receptor (predicted) (Rgr_predicted), mRNA [XM_224673]		306307	GO:0007186|GO:0007601|GO:0008150|GO:0003674|GO:0005515|GO:0005575|GO:0005615|GO:0005887|GO:0016021	Rn.26828
A_44_P199137	4e-05	4.043	up	5.45002	5.72459	5.67698	6.52002	6.81302	5.9523	7.62953	7.73516	7.53318	7.01647	7.19625	6.55367	7.4117	7.04433	6.76978	A_44_P199137
A_44_P462315	0.00358708	4.04126	down	4.84689	5.24544	4.35777	4.05395	4.25219	3.98958	2.47993	2.74244	3.18332	3.63727	3.38191	3.57307	3.68823	3.35882	3.54458	BF283760	BF283760 EST448351 Rat Gene Index, normalized rat, Rattus norvegicus cDNA Rattus norvegicus cDNA clone RGIEG53, mRNA sequence [BF283760]	BF283760			Rn.94720
A_44_P775388	0.000267	4.04114	up	5.92858	5.98539	6.29751	6.25285	6.50401	5.58143	7.87428	8.08926	8.29223	7.36925	7.31499	6.58845	5.92942	6.64936	6.5384	A_44_P775388
A_42_P460340	0.0202933	4.04028	down	5.51214	6.54201	4.72507	4.97225	3.62783	2.95952	3.78675	3.36404	3.58506	2.96928	3.06544	3.15946	3.49342	3.33626	2.85926	Mal2	Rattus norvegicus mal, T-cell differentiation protein 2 (Mal2), mRNA [NM_198786]	NM_198786	362911	GO:0045056|GO:0008565|GO:0016020|GO:0045121	Rn.103382
A_44_P113691	0.000749	4.0398	down	10.1197	10.2951	10.2908	9.09301	9.51473	9.02994	8.28275	8.54831	7.83167	8.93987	8.7493	8.75544	9.04441	8.91983	8.97961	Slc6a1	Rattus norvegicus solute carrier family 6 (neurotransmitter transporter, GABA), member 1 (Slc6a1), mRNA [NM_024371]	NM_024371	79212	GO:0006836|GO:0007268|GO:0005328|GO:0005332|GO:0015293|GO:0005624|GO:0005887|GO:0016020|GO:0016021|GO:0030424	Rn.10035
A_44_P393273	6e-05	4.03801	up	5.54821	5.47299	5.70899	6.44527	6.48704	7.14734	7.69957	7.65985	7.4117	6.80831	6.9651	6.41835	7.06332	6.86147	6.82188	Slc6a9	Rattus norvegicus solute carrier family 6 (neurotransmitter transporter, glycine), member 9 (Slc6a9), mRNA [NM_053818]	NM_053818	116509	GO:0006836|GO:0006865|GO:0005283|GO:0005328|GO:0005515|GO:0015171|GO:0015187|GO:0015293|GO:0015375|GO:0005624|GO:0005887|GO:0016020|GO:0016021	Rn.32110
A_44_P355702	0.00599764	4.03759	up	3.29981	2.97953	2.0491	4.8075	4.47555	4.89415	4.88373	4.76877	4.71642	5.51129	5.79303	5.67463	4.98476	5.36138	4.96692	BM986651	BM986651 EST594245 Rat gene index, normalized rat, norvegicus Rattus norvegicus cDNA clone RGOAD83 3' end, mRNA sequence [BM986651]	BM986651			Rn.26369
A_44_P222981	0.000781	4.03683	down	6.18558	6.57285	6.61044	3.92255	4.62987	3.04257	4.25183	4.78659	4.29079	4.75643	4.31962	4.61151	4.20352	4.10946	4.09611	Abca6_predicted	PREDICTED: Rattus norvegicus ATP-binding cassette, sub-family A (ABC1), member 6 (predicted) (Abca6_predicted), mRNA [XM_001081607]	XM_001081607	303639	GO:0008150|GO:0000166|GO:0003674|GO:0005524|GO:0016887|GO:0005575|GO:0005783
A_44_P507469	3.19e-05	4.03536	up	8.31201	8.4677	8.54859	9.97802	10.3188	10.0637	10.3644	10.414	10.588	11.0084	10.8555	10.2634	10.2448	10.4556	10.1877	RGD1564216_predicted	PREDICTED: Rattus norvegicus similar to Myoferlin (Fer-1 like protein 3) (predicted) (RGD1564216_predicted), mRNA [XM_220031]	XM_220031	309499	GO:0016021	Rn.73651
A_44_P224991	0.000202	4.0339	up	9.39585	9.50073	9.80197	10.5897	10.91	11.1019	11.4404	11.5328	11.7619	12.0588	11.8054	10.8564	10.6432	11.0465	10.9075	XM_226023	Rattus norvegicus similar to 60S ribosomal protein L21 (LOC307484), mRNA [XM_226023]	XM_226023
A_44_P337300	0.000143	4.02891	up	9.23902	9.26699	8.90052	10.3752	9.94432	10.3347	11.005	11.1559	11.2768	10.6542	10.9851	11.1462	10.6164	10.644	10.5253	Il4ra	Rattus norvegicus interleukin 4 receptor, alpha (Il4ra), mRNA [NM_133380]	NM_133380	25084	GO:0006954|GO:0006955|GO:0007165|GO:0004872|GO:0004896|GO:0004913|GO:0005057|GO:0005515|GO:0019979|GO:0046982|GO:0005615|GO:0005887|GO:0016020|GO:0016021	Rn.10471
A_44_P489852	5.03e-05	4.02733	up	9.08955	8.90949	9.27942	9.82885	10.0468	10.0823	11.0649	11.1099	11.1331	10.9528	10.7791	9.78115	10.0106	10.1725	10.2527	A_44_P489852
A_44_P534949	0.0318558	4.02648	up	3.37696	2.23707	3.89664	4.31361	4.367	5.26343	5.62107	4.41902	5.49914	3.60776	4.72671	4.33819	5.23841	5.04489	4.86851	AA818235	AA818235 UI-R-A0-ah-h-04-0-UI.s1 UI-R-A0 Rattus norvegicus cDNA clone UI-R-A0-ah-h-04-0-UI 3', mRNA sequence [AA818235]	AA818235
A_44_P347340	8.91e-05	4.02572	up	6.93213	6.67929	7.0121	8.06369	7.65431	8.11826	9.03389	8.79519	8.82217	9.21732	9.25677	9.46878	8.68677	8.6092	8.59257	Slc37a2_predicted	Rattus norvegicus similar to Glycerol-3-phosphate transporter (G-3-P transporter) (G-3-P permease) (LOC367056), mRNA [XM_345918]	XM_345918	367056	GO:0016021	Rn.145349
A_44_P164044	0.0185286	4.02495	up	3.4668	3.64778	2.06505	3.72969	3.50339	4.18545	5.32605	4.78881	5.09168	4.09669	4.63852	4.16525	4.4987	4.01924	4.5434	Ela2_predicted	PREDICTED: Rattus norvegicus elastase 2, neutrophil (predicted) (Ela2_predicted), mRNA [XM_234883]		299606	GO:0006874|GO:0006909|GO:0008150|GO:0009411|GO:0030163|GO:0043406|GO:0045079|GO:0045415|GO:0045416|GO:0050728|GO:0050900|GO:0050922|GO:0003674|GO:0008367|GO:0019955|GO:0042708|GO:0005575|GO:0005576|GO:0009986	Rn.90573
A_42_P607092	0.0012386	4.02245	up	12.23	12.4661	12.1413	14.1677	13.672	14.1093	14.6775	13.8919	14.2922	14.2733	14.4313	14.6719	14.3158	14.2741	14.1693	Glipr1	Rattus norvegicus GLI pathogenesis-related 1 (glioma) (Glipr1), mRNA [NM_001011987]	NM_001011987	299783	GO:0005576	Rn.65764
A_44_P461165	0.00343868	4.02127	up	8.0116	7.80847	8.50234	9.01485	8.46262	8.97509	10.6029	9.77776	9.96475	9.28185	9.43422	9.93001	9.44072	9.59252	9.49784	Samsn1	Rattus norvegicus SAM domain, SH3 domain and nuclear localization signals, 1 (Samsn1), mRNA [NM_130821]	NM_130821	170637		Rn.81187
A_44_P529934	0.00122231	4.02039	down	3.86496	4.09884	4.68912	2.86525	3.22869	2.24266	2.22044	2.23068	2.17981	2.50826	2.63202	2.46181	2.37254	2.39356	2.25954	RGD1566269_predicted	PREDICTED: Rattus norvegicus similar to Neuropilin- and tolloid-like protein 1 (predicted) (RGD1566269_predicted), mRNA [XM_225661]		307206		Rn.132678
A_44_P814074	6.35e-06	4.01866	up	1.96347	1.95706	1.95682	3.76841	3.81956	2.94427	4.08457	3.94989	3.86302	3.79622	3.88675	2.51997	3.31184	3.65795	3.39338	BF403393	BF403393 UI-R-CA1-biy-j-11-0-UI.s1 UI-R-CA1 Rattus norvegicus cDNA clone UI-R-CA1-biy-j-11-0-UI 3', mRNA sequence [BF403393]	BF403393
A_44_P382585	0.00253662	4.01851	down	5.30483	5.63885	6.08357	5.6483	5.18381	4.62535	3.28035	3.83938	3.88754	4.35895	4.95871	5.0233	4.75508	5.11144	4.84337	XM_220453	Rattus norvegicus similar to piggyBac transposable element derived 2 (LOC287304), mRNA [XM_220453]	XM_220453
A_44_P152563	0.000885	4.01797	up	4.92592	5.44107	5.59024	6.02275	6.28332	4.17969	7.4863	7.35472	7.13562	6.73909	6.89613	5.02027	4.26861	3.52331	3.79303	AA900375	AA900375 UI-R-E0-cm-f-05-0-UI.s2 UI-R-E0 Rattus norvegicus cDNA clone UI-R-E0-cm-f-05-0-UI 3', mRNA sequence [AA900375]	AA900375			Rn.203344
A_44_P318911	1.5e-05	4.01785	up	2.1672	2.01007	2.11849	3.18377	3.46781	2.84986	4.21441	4.11155	3.98907	3.31633	3.6946	3.04869	2.77901	3.87753	2.00995	A_44_P318911
A_44_P154478	0.0146594	4.01628	up	3.68329	2.09052	3.2898	3.99212	4.32183	2.20818	5.16095	5.06342	4.85681	4.61465	5.57247	3.81427	3.1822	3.88548	2.97664	LOC365028	PREDICTED: Rattus norvegicus similar to pecanex-like 2 isoform 1 (LOC365028), mRNA [XM_344788]	XM_344788	365028		Rn.161725
A_44_P535337	0.00591963	4.01575	down	7.32472	7.58815	7.56297	3.21961	3.70927	2.90422	5.44714	6.13886	4.87284	4.47555	4.03506	4.32982	3.54642	7.32768	3.16561	Atp2b2	Rattus norvegicus ATPase, Ca++ transporting, plasma membrane 2 (Atp2b2), mRNA [NM_012508]	NM_012508	24215	GO:0006812|GO:0006816|GO:0007605|GO:0008152|GO:0030182|GO:0000166|GO:0000287|GO:0005388|GO:0005509|GO:0005516|GO:0005524|GO:0016787|GO:0016820|GO:0030165|GO:0005737|GO:0005886|GO:0016020|GO:0016021|GO:0016324|GO:0030425|GO:0043025	Rn.90982
A_44_P424925	6.09e-05	4.01498	up	5.49824	5.63013	5.7521	6.3154	6.6271	6.22424	7.79422	7.60636	7.49608	7.31242	7.4593	5.99233	4.68675	4.6008	6.13665	AA900381	AA900381 UI-R-E0-cm-f-12-0-UI.s2 UI-R-E0 Rattus norvegicus cDNA clone UI-R-E0-cm-f-12-0-UI 3', mRNA sequence [AA900381]	AA900381
A_44_P788109	0.00330359	4.01254	up	3.09917	4.06878	3.42395	3.92495	4.6871	3.45884	5.34127	5.81899	5.44519	5.47375	4.97889	4.11328	3.42274	4.46355	3.50518	AW921078	AW921078 EST352382 Rat gene index, normalized rat, norvegicus, Bento Soares Rattus norvegicus cDNA clone RGIHN13 5' end, mRNA sequence [AW921078]	AW921078			Rn.205910
A_42_P719221	0.015946	4.00785	down	10.0945	9.02284	10.3619	7.89123	7.83167	8.06068	8.37986	7.65813	7.43271	7.66209	7.76416	8.04603	7.9117	7.40983	7.30512	Vip	VIP peptides precursor [Contains: Intestinal peptide PHV-42; Intestinal peptide PHI-27 (Peptide histidine isoleucinamide 27); Vasoactive intestinal peptide (VIP) (Vasoactive intestinal polypeptide)]. [Source:Uniprot/SWISSPROT;Acc:P01283]...		117064	GO:0042311|GO:0005179|GO:0005576|GO:0005615	Rn.18675
A_44_P318364	0.000125	4.0075	up	5.29883	5.17044	5.1667	5.79472	6.00635	7.09716	7.46958	7.12482	7.04968	6.95249	7.02529	5.38105	5.08043	5.87055	5.22368	Olr1083	Rattus norvegicus olfactory receptor 1083 (Olr1083), mRNA [NM_001000710]	NM_001000710	404959	GO:0007186|GO:0050911|GO:0004984|GO:0016021	Rn.124683
A_44_P157604	0.0262226	4.00285	up	3.37896	3.83172	1.91508	3.73524	4.03644	4.40582	5.04029	5.14314	4.94542	4.3978	4.26059	3.49268	3.81602	4.12374	4.37079	RGD1565556_predicted	AGENCOURT_66815431 NIH_MGC_365 Rattus norvegicus cDNA clone IMAGE:8364670 5', mRNA sequence [DY315019]		314721		Rn.199546
A_44_P315977	0.00119009	4.0011	up	4.61595	5.18465	5.4333	5.70237	6.04204	6.97656	7.10297	7.02915	7.10297	5.05829	6.87514	6.24438	6.77936	6.58873	6.59501	Slc23a2	Rattus norvegicus solute carrier family 23 (nucleobase transporters), member 2 (Slc23a2), mRNA [NM_017316]	NM_017316	50622	GO:0006139|GO:0006811|GO:0006814|GO:0006979|GO:0015851|GO:0015882|GO:0015993|GO:0019852|GO:0005215|GO:0008520|GO:0008523|GO:0015205|GO:0015293|GO:0031402|GO:0005624|GO:0005887|GO:0016020|GO:0016021	Rn.207197
A_44_P396772	0.000456	4.00021	down	7.60881	7.63664	7.59104	6.47531	6.11638	6.24543	5.56705	5.95979	5.30941	5.58424	5.64134	5.85565	5.62083	6.09048	6.09178	Lrrn1	Rattus norvegicus leucine rich repeat neuronal 1 (Lrrn1), mRNA [NM_001037363]	NM_001037363	500280	GO:0005515|GO:0016020|GO:0016021	Rn.96330
A_44_P505039	7.38e-05	3.999	up	5.4001	5.59313	5.59404	6.54677	6.2552	7.28918	7.72421	7.46886	7.39312	7.30923	7.28525	7.6409	5.14891	5.31808	5.20228	BQ207066	BQ207066 UI-R-DZ1-cnj-f-15-0-UI.s1 NCI_CGAP_DZ1 Rattus norvegicus cDNA clone IMAGE:7346417 3', mRNA sequence [BQ207066]	BQ207066			Rn.104460
A_42_P554373	0.000265	3.99608	down	4.1726	3.87753	4.44363	2.94842	3.04218	3.47389	2.20109	2.1293	2.16762	2.91418	2.34541	3.69968	3.79105	4.55647	3.59047	Tmprss2	Rattus norvegicus transmembrane protease, serine 2 (Tmprss2), mRNA [NM_130424]	NM_130424	156435	GO:0006508|GO:0004252|GO:0005044|GO:0016020|GO:0016021	Rn.81082
A_44_P257359	6.98e-05	3.99532	up	2.00043	2.03812	2.01731	2.04537	2.18233	3.84169	4.22209	4.01128	3.81742	3.75	3.40597	3.14972	3.5967	3.7189	3.38161	Olr1590_predicted	Rattus norvegicus olfactory receptor 1590 (predicted) (Olr1590_predicted), mRNA [NM_001000995]	NM_001000995	405355	GO:0007186|GO:0050911|GO:0004984|GO:0016021	Rn.142338
A_44_P241217	0.00355896	3.99438	up	2.86203	1.9709	1.94911	3.67302	3.31373	4.41174	4.41806	4.34286	4.01504	2.91801	4.33599	3.3658	4.04692	3.30594	3.90624	A_44_P241217
A_44_P461105	0.00561771	3.99397	up	3.14771	2.06402	2.03411	3.48542	3.57373	4.11988	4.48842	4.34701	4.40388	3.24187	4.08124	3.23084	3.62196	4.01165	4.33529	Prl8a7	Rattus norvegicus prolactin family 8, subfamily a, member 7 (Prl8a7), mRNA [NM_022537]	NM_022537	64368	GO:0005179|GO:0005576|GO:0005615	Rn.202970
A_44_P150132	0.000116	3.99332	up	3.2638	3.6807	3.57618	3.64577	3.58183	4.88432	5.52553	5.57117	5.41675	4.17085	4.44895	3.86809	4.60583	4.64756	4.95694	AA858828	AA858828 UI-R-A0-bb-a-12-0-UI.s1 UI-R-A0 Rattus norvegicus cDNA clone UI-R-A0-bb-a-12-0-UI 3', mRNA sequence [AA858828]	AA858828
A_42_P521242	0.00119246	3.9926	down	5.89075	6.49071	5.74938	4.99119	5.59789	5.12424	4.19114	4.05357	3.89414	4.92909	3.89446	3.97372	4.67913	4.507	4.21945	RGD1561932_predicted	EST349272 Rat gene index, normalized rat, norvegicus, Bento Soares Rattus norvegicus cDNA clone RGIEK69 5' end, mRNA sequence [AW917968]		287346		Rn.23162
A_44_P316026	6.75e-07	3.99119	up	2.07392	2.09005	2.09305	2.09713	2.05637	3.35842	4.12996	4.10587	4.01165	3.05026	3.06401	2.87372	3.26579	3.09626	3.18514	Olr1619_predicted	Rattus norvegicus olfactory receptor 1619 (predicted) (Olr1619_predicted), mRNA [NM_001000521]	NM_001000521	361033	GO:0007186|GO:0050911|GO:0004984|GO:0016021	Rn.142449
A_44_P1052080	0.00140406	3.99078	down	6.15057	5.8897	5.57336	5.95979	5.94801	5.61474	3.66606	4.25555	3.70202	6.38222	5.85104	6.21469	5.87433	5.7617	6.11206	Itih1_predicted	PREDICTED: Rattus norvegicus inter-alpha trypsin inhibitor, heavy chain 1 (predicted) (Itih1_predicted), mRNA [XM_224609]		306251	GO:0030212|GO:0045321|GO:0005507|GO:0005509|GO:0005515|GO:0005576	Rn.106417
A_44_P494335	0.0110854	3.98876	up	2.11926	3.46716	2.14985	3.90824	3.99813	4.93548	4.5393	4.66558	4.51922	2.58909	5.57817	5.09298	4.66091	4.48468	4.35303	RGD1562921_predicted	PREDICTED: Rattus norvegicus similar to putative odorant receptor (predicted) (RGD1562921_predicted), mRNA [XM_001063549]	XM_001063549	365189	GO:0006306|GO:0003677|GO:0008067|GO:0008170|GO:0016020
A_44_P229370	8.89e-05	3.98513	up	4.66128	4.58101	4.87345	5.08271	5.24759	4.72902	6.7898	6.78775	6.52206	6.28803	6.36446	4.33143	3.81999	3.91742	3.41315	A_44_P229370
A_43_P15263	0.00130024	3.98226	up	3.17355	3.81277	3.47249	4.68912	5.47985	5.82063	5.51078	5.17886	5.74993	4.22276	4.74536	4.33947	5.52408	5.28546	5.30632	Grm1	Rattus norvegicus glutamate receptor, metabotropic 1 (Grm1), mRNA [NM_017011]	NM_017011	24414	GO:0007165|GO:0007186|GO:0007206|GO:0007268|GO:0019233|GO:0019722|GO:0051482|GO:0001639|GO:0004872|GO:0004930|GO:0005515|GO:0008066|GO:0008067|GO:0005887|GO:0030424|GO:0042734	Rn.87787
A_44_P915255	0.0012213	3.98201	up	6.01023	5.85388	6.55742	7.03618	6.93544	7.00463	8.19375	7.90562	8.30264	8.41088	8.32165	8.07587	7.55885	7.95026	7.54773	TC593622	Q56DL5_RAT (Q56DL5) MD2, partial (32%) [TC593622]
A_44_P869774	0.0334906	3.98138	up	8.3823	8.49927	6.76831	6.70703	7.70366	6.60808	9.4205	9.81159	10.3976	9.2089	8.64269	7.62277	6.80856	7.30923	8.02317	RGD1563517_predicted	PREDICTED: Rattus norvegicus similar to C-type lectin-like receptor 2 (predicted) (RGD1563517_predicted), mRNA [XM_575687]	XM_575687	500336		Rn.162772
A_44_P228059	2.11e-05	3.98106	up	4.78986	4.87284	4.60851	5.12784	5.43537	6.26495	6.82105	6.69378	6.73584	4.22433	6.31252	5.8603	6.18225	5.90274	5.85944	Mbl1	Rattus norvegicus mannose binding lectin 1, protein A (Mbl1), mRNA [NM_012599]	NM_012599	24548	GO:0001867|GO:0006817|GO:0006958|GO:0045087|GO:0005509|GO:0005515|GO:0005529|GO:0005537|GO:0030247|GO:0005615|GO:0005737|GO:0005783|GO:0016020	Rn.10273
A_44_P855953	0.0242798	3.97968	down	5.81024	6.7353	4.78255	2.72024	4.31021	3.94498	3.73238	3.84098	3.77678	3.34397	3.98725	4.29818	3.30713	4.4649	3.69193	LOC363336	PREDICTED: Rattus norvegicus hypothetical LOC363336 (LOC363336), mRNA [XM_343674]	XM_343674	363336		Rn.101896
A_44_P152048	0.02404	3.97485	up	3.83137	1.92185	3.16443	4.44363	4.36163	3.42666	5.06882	4.9559	4.86563	5.36935	5.33807	3.58637	4.56215	4.81953	4.87646	ENSRNOT00000044690	PREDICTED: Rattus norvegicus Iroquois related homeobox 1 (Drosophila) (predicted) (Irx1_predicted), mRNA [XM_225101]			GO:0006355|GO:0003700|GO:0005634	Rn.46018
A_44_P553199	0.00138422	3.97424	up	3.3107	2.67011	2.51997	3.24647	3.59611	2.22178	4.95034	4.80465	4.71782	3.90187	4.30143	2.75388	2.70975	2.22282	2.14	Olr1731_predicted	PREDICTED: Rattus norvegicus olfactory receptor 1731 (predicted) (Olr1731_predicted), mRNA [XM_227934]		294188	GO:0007186|GO:0050911|GO:0004984|GO:0016021
A_44_P156343	7.68e-05	3.97211	up	2.16145	2.28801	2.20087	2.8307	3.62542	4.20906	4.31471	4.32608	3.97924	3.98958	4.10282	3.11625	4.2968	4.1585	3.68001	Olr1645_predicted	Rattus norvegicus olfactory receptor 1645 (predicted) (Olr1645_predicted), mRNA [NM_001000102]	NM_001000102	290056	GO:0007186|GO:0050911|GO:0004984|GO:0016021	Rn.142427
A_44_P503868	0.000216	3.97164	up	11.5181	11.0628	11.4364	11.5083	11.7134	11.6769	13.2373	13.2877	13.4616	12.5025	12.6399	12.1183	11.6999	11.8807	11.9515	LOC310891	PREDICTED: Rattus norvegicus similar to heat shock protein 8 (LOC310891), mRNA [XR_007212]	XR_007212	310891		Rn.196564
A_44_P456913	0.00118878	3.97149	up	6.93544	6.79234	6.43068	7.54373	7.28573	7.901	8.33541	8.84194	8.95014	7.05146	7.72071	7.16966	7.81548	7.73921	7.85493	RGD1565772_predicted	PREDICTED: Rattus norvegicus similar to hypothetical protein A430110N23 (predicted) (RGD1565772_predicted), mRNA [XM_218203]		308341	GO:0005044|GO:0016020	Rn.68344
A_44_P128115	0.000107	3.97007	up	2.68424	2.53628	2.79179	2.71335	2.84357	3.87132	4.8149	4.71024	4.45465	2.7086	2.28801	3.14304	3.84772	3.72482	4.00559	LOC499565	Rattus norvegicus LRRGT00038 (LOC499565), mRNA [NM_001047946]	NM_001047946	499565		Rn.116010
A_44_P435683	4.8e-05	3.96953	up	4.43235	4.51693	4.59745	5.42434	5.53135	4.69599	6.54596	6.6444	6.32328	6.15076	6.22047	4.48491	4.29503	3.57466	4.51011	Olr745_predicted	Rattus norvegicus olfactory receptor 745 (predicted) (Olr745_predicted), mRNA [NM_001000578]	NM_001000578	366123	GO:0007186|GO:0050911|GO:0004984|GO:0016021	Rn.142780
A_44_P228016	0.000583	3.96851	down	5.23016	5.62927	5.73846	4.10282	4.59408	3.82071	3.30548	3.74478	3.58183	5.17385	4.74886	4.85879	3.94177	4.30443	3.59213	AI231438	AI231438 EST228126 Normalized rat embryo, Bento Soares Rattus sp. cDNA clone REMDK16 3' end, mRNA sequence [AI231438]	AI231438			Rn.15548
A_44_P168917	5.56e-05	3.9666	up	4.7547	5.11533	4.96348	5.35783	5.48127	6.5834	6.92871	6.99469	6.87382	5.84822	6.10493	5.68788	6.23957	6.20369	6.22109	Zfp206_predicted	PREDICTED: Rattus norvegicus zinc finger protein 206 (predicted) (Zfp206_predicted), mRNA [XM_220198]		302962	GO:0006355|GO:0003676|GO:0003700|GO:0008270|GO:0005622|GO:0005634	Rn.106364
A_44_P450278	0.000426	3.96526	up	10.3736	10.2283	10.7616	11.5493	11.8504	12.0254	12.3009	12.404	12.6209	12.7038	12.4813	11.7099	11.5154	11.9018	11.7923	RGD1564320_predicted	PREDICTED: Rattus norvegicus similar to 60S ribosomal protein L5 (predicted) (RGD1564320_predicted), mRNA [XR_009368]	XR_009368	365556		Rn.196030
A_44_P980926	0.0243883	3.96388	down	5.93542	4.41351	4.42591	3.48361	3.67399	3.5158	3.18648	2.4367	3.19092	2.72439	3.03538	3.04084	2.00204	2.52183	2.69079	AA942690	AA942690 EST198189 Normalized rat brain, Bento Soares Rattus sp. cDNA clone RBRAA22 3' end, mRNA sequence [AA942690]	AA942690			Rn.7938
A_42_P527724	0.000436	3.96166	up	9.37998	9.48217	9.34018	11.3877	10.9091	11.5696	11.5894	11.0254	11.5459	12.148	12.3398	12.9532	12.6027	12.9878	12.6571	Fcnb	Rattus norvegicus ficolin B (Fcnb), mRNA [NM_053634]	NM_053634	114091	GO:0006817|GO:0007165|GO:0005102|GO:0005529|GO:0005737	Rn.48281
A_44_P797880	0.000218	3.95966	up	4.74715	4.31553	4.29473	4.94367	4.90214	3.63433	6.51186	6.45964	6.34203	5.61593	5.70718	3.4658	3.63548	2.79654	4.64756	AA891228	AA891228 EST195031 Normalized rat heart, Bento Soares Rattus sp. cDNA clone RHEAQ78 3' end, mRNA sequence [AA891228]	AA891228			Rn.37554
A_43_P12115	0.00117085	3.95916	down	8.37613	8.49794	8.9919	5.75949	6.31106	5.8496	6.64962	6.88872	6.37205	6.36752	6.05956	6.22919	6.32933	6.11282	6.12971	Prom1	Rattus norvegicus prominin 1 (Prom1), mRNA [NM_021751]	NM_021751	60357	GO:0008150|GO:0042593|GO:0003674|GO:0005575|GO:0005615|GO:0005887|GO:0005902|GO:0005903|GO:0016021	Rn.144589
A_43_P11519	0.00158949	3.95544	up	2.1254	1.99009	2.73542	2.12453	2.9672	4.00259	4.23461	4.49528	4.07253	3.72735	3.4092	3.41672	3.48542	3.61837	3.4766	Ceacam3	Carcinoembryonic antigen-related cell adhesion molecule 3 precursor (Carcinoembryonic antigen CGM1). [Source:Uniprot/SWISSPROT;Acc:Q63111] [ENSRNOT00000023663]		24926	GO:0004872|GO:0016020|GO:0016021	Rn.10064
A_44_P381969	0.000102	3.95133	up	5.35195	5.71153	5.56171	6.16133	7.22834	7.36745	7.66474	7.49735	7.41012	7.04836	7.14027	5.8187	5.20228	6.45712	6.10972	Esrrb	Rattus norvegicus estrogen-related receptor beta (Esrrb), mRNA [NM_001008516]	NM_001008516	299210	GO:0006350|GO:0006355|GO:0003700|GO:0003707|GO:0005496|GO:0008270|GO:0016439|GO:0046872|GO:0005634	Rn.104984
A_44_P486312	0.0058961	3.94592	down	13.8187	12.9736	13.4896	10.6951	11.1693	11.2445	11.2248	11.9973	11.1187	10.9855	10.8624	10.8133	10.2414	9.87742	9.9393	Fmo2	Rattus norvegicus flavin containing monooxygenase 2 (Fmo2), mRNA [NM_144737]	NM_144737	246245	GO:0006118|GO:0006800|GO:0000287|GO:0004497|GO:0004499|GO:0050660|GO:0050661|GO:0005615|GO:0005783|GO:0005792|GO:0016020|GO:0016021|GO:0031227	Rn.3928
A_44_P205599	0.000151	3.94268	up	5.45772	5.08076	5.41213	6.53317	6.56492	7.47084	7.41817	7.31499	7.15498	7.02942	7.0234	6.09495	7.04275	6.80455	6.82445	Cyp2b3	Rattus norvegicus cytochrome P450IIB3 (Cyp2b3), mRNA [NM_173294]	NM_173294	286953	GO:0006118|GO:0004497|GO:0005506|GO:0016712|GO:0020037|GO:0046872|GO:0050381|GO:0005783|GO:0005792|GO:0016020	Rn.4845
A_44_P447907	8.17e-05	3.94239	up	2.16731	2.25859	2.19845	2.1764	2.85352	3.76734	4.15813	4.40449	3.99895	2.43334	3.65309	3.45955	3.88133	3.57247	3.90987	Cgn_predicted	Rattus norvegicus similar to Cgn-pending protein (LOC310655), mRNA [XM_227472]		310655	GO:0003774|GO:0005515|GO:0005923|GO:0016459|GO:0043296	Rn.117014
A_44_P1007689	0.000294	3.94157	up	6.50504	6.62474	6.9768	6.84175	7.15545	7.04405	8.5117	8.71539	8.81579	8.20127	7.91362	6.94023	6.8812	7.47973	7.09225	RGD1563952_predicted	PREDICTED: Rattus norvegicus similar to Mospd2 protein (predicted) (RGD1563952_predicted), mRNA [XM_343782]		363463	GO:0005198	Rn.15602
[truncated: 11,952 more rows]

## Sheet: 4d_SN Vs 0d_SN
ProbeName	p-value	FCAbsolute	regulation	[0d_SN_1](normalized)	[0d_SN_2](normalized)	[0d_SN_3](normalized)	[14d_SN_1](normalized)	[14d_SN_2](normalized)	[14d_SN_3](normalized)	[1d_SN_1](normalized)	[1d_SN_2](normalized)	[1d_SN_3](normalized)	[4d_SN_1](normalized)	[4d_SN_2](normalized)	[4d_SN_3](normalized)	[7d_SN_1](normalized)	[7d_SN_2](normalized)	[7d_SN_3](normalized)	GeneSymbol	Description	GenbankAccession	EntrezGene	GO(Avadis)	UniGene
[truncated: 12,146 more rows]

[truncated: 2 more sheets: 7d_SN Vs 0d_SN, 14d_SN Vs 0d_SN]
