# Supplementary material for: Overlapping Mechanisms of Peripheral Nerve Regeneration and Angiogenesis Following Sciatic Nerve Transection
Source: Front Cell Neurosci. 2017 Oct 11;11:323. doi: 10.3389/fncel.2017.00323 (PMC5649188; doi:10.3389/fncel.2017.00323)
Supplement: DATA S2 — The data of qPCR validation. [file Data_Sheet_2.XLSX]

## Sheet: Sheet1
	Normal	1d	4d	7d	14d
STAT3	1	1.69425	1.15719	1.21433	1.18413	means
	0.0152753	0.061575	0.0421027	0.0221692	0.0375532	SEM
	Normal	1d	4d	7d	14d
CSF1R	1	0.93	1.687	1.2831	1.4123	means
	0.0156289	0.035711	0.0484519	0.0312348	0.0377083	SEM
	Normal	1d	4d	7d	14d
EPHB3	1	0.370761	0.784785	1.42749	2.46918	means
	0.0503322	0.0231489	0.0217568	0.0249423	0.0944079	SEM
	Normal	1d	4d	7d	14d
MYH10	1	0.293823	0.799972	0.814397	1.15737	means
	0.061101	0.0235921	0.0426833	0.0254953	0.0482078	SEM
	Normal	1d	4d	7d	14d
EPHB2	1	0.761475	1.06551	1.43896	3.13649	means
	0.276466	0.112922	0.213309	0.2617	0.518178	SEM
	Normal	1d	4d	7d	14d
CDH2	1	0.161743	0.508458	0.88323	0.825368	means
	0.0519615	0.0099281	0.0216709	0.0376675	0.0671178	SEM
